# Supplementary material for: Aperiodic 1/f noise drives ripple activity in humans
Source: Nat Commun. 2026 Jan 17;17:746. doi: 10.1038/s41467-026-68404-5 (PMC12820272; doi:10.1038/s41467-026-68404-5)
Supplement: Supplementary file 4 — Source Data [file 41467_2026_68404_MOESM4_ESM.xlsx]

## Sheet: Fig_1A
Time series
Broadbrand traces
Time [s]	0	0.001	0.002	0.003	0.004	0.005	0.006	0.007	0.008	0.009	0.01	0.011	0.012	0.013	0.014	0.015	0.016	0.017	0.018	0.019	0.02	0.021	0.022	0.023	0.024	0.025	0.026	0.027	0.028	0.029	0.03	0.031	0.032	0.033	0.034	0.035	0.036	0.037	0.038	0.039	0.04	0.041	0.042	0.043	0.044	0.045	0.046	0.047	0.048
Experimental [z]	0.985163	0.913694	0.896546	0.943527	0.998649	1.0116	1.01438	1.05135	1.06933	0.997946	0.874658	0.77267	0.685328	0.565276	0.432294	0.325124	0.225931	0.0920821	-0.101711	-0.343906	-0.624158	-0.932379	-1.1903	-1.33489	-1.43374	-1.55371	-1.6357	-1.61498	-1.54849	-1.50377	-1.44461	-1.34138	-1.22612	-1.08483	-0.902382	-0.711745	-0.542538	-0.417664	-0.346653	-0.296958	-0.245956	-0.197912	-0.128225	-0.0391182	0.0212019	0.0338381	0.0228039	0.0211692	-0.0226569
Simulated [z]	0.241168	0.232103	0.224776	0.221125	0.222603	0.228647	0.235636	0.238049	0.231815	0.217304	0.199016	0.18201	0.168549	0.158021	0.149351	0.142606	0.138223	0.135784	0.134662	0.135838	0.141986	0.154723	0.171532	0.185809	0.19062	0.183357	0.167723	0.151412	0.140985	0.13771	0.137555	0.135007	0.127264	0.115484	0.102614	0.0899291	0.0751199	0.0534393	0.0212803	-0.0204424	-0.0660453	-0.108681	-0.145113	-0.177584	-0.21103	-0.248033	-0.286042	-0.319257	-0.343385
Highlighted event - Experimental
Time [s]	2.698	2.699	2.7	2.701	2.702	2.703	2.704	2.705	2.706	2.707	2.708	2.709	2.71	2.711	2.712	2.713	2.714	2.715	2.716	2.717	2.718	2.719	2.72	2.721	2.722	2.723	2.724	2.725	2.726	2.727	2.728	2.729	2.73	2.731	2.732	2.733	2.734	2.735	2.736	2.737	2.738	2.739	2.74	2.741	2.742	2.743	2.744	2.745	2.746
Experimental [z]	0.794019	0.753609	0.735726	0.724659	0.755424	0.838057	0.906812	0.890514	0.801277	0.694221	0.600144	0.54669	0.541295	0.561909	0.596695	0.648923	0.728026	0.82243	0.853652	0.730266	0.518001	0.354859	0.258134	0.21367	0.22544	0.262123	0.269446	0.213442	0.119071	0.0401807	0.0335111	0.10959	0.190801	0.230851	0.277456	0.317457	0.283766	0.20213	0.149264	0.137674	0.14552	0.153465	0.121033	0.0597316	0.0360776	0.0452319	0.0428289	0.049384	0.0773862
Highlighted event - Simulated
Time [s]	2.43	2.431	2.432	2.433	2.434	2.435	2.436	2.437	2.438	2.439	2.44	2.441	2.442	2.443	2.444	2.445	2.446	2.447	2.448	2.449	2.45	2.451	2.452	2.453	2.454	2.455	2.456	2.457	2.458	2.459	2.46	2.461	2.462	2.463	2.464	2.465	2.466	2.467	2.468	2.469	2.47	2.471	2.472	2.473	2.474	2.475	2.476	2.477	2.478
Experimental [z]	-1.04664	-1.2118	-1.28051	-1.32969	-1.45796	-1.68352	-1.9072	-1.97811	-1.81449	-1.48388	-1.17439	-1.0728	-1.23938	-1.57095	-1.87207	-1.97618	-1.8354	-1.52984	-1.20274	-0.972566	-0.878597	-0.882378	-0.910293	-0.906556	-0.864355	-0.814063	-0.779115	-0.742921	-0.664346	-0.529345	-0.382852	-0.300945	-0.325816	-0.426472	-0.524099	-0.560392	-0.549066	-0.565566	-0.681266	-0.894536	-1.11761	-1.23774	-1.20765	-1.08588	-0.98616	-0.983251	-1.06407	-1.15873	-1.20288
[truncated: 3,952 more columns]

## Sheet: Fig_1B_Left
Ripple-locked broadband ERPs
Time [s]	-2.5	-2.498	-2.496	-2.494	-2.492	-2.49	-2.488	-2.486	-2.484	-2.482	-2.48	-2.478	-2.476	-2.474	-2.472	-2.47	-2.468	-2.466	-2.464	-2.462	-2.46	-2.458	-2.456	-2.454	-2.452	-2.45	-2.448	-2.446	-2.444	-2.442	-2.44	-2.438	-2.436	-2.434	-2.432	-2.43	-2.428	-2.426	-2.424	-2.422	-2.42	-2.418	-2.416	-2.414	-2.412	-2.41	-2.408	-2.406	-2.404
Grand average
Experimental [z]	0.281382	0.208397	0.122391	0.0589618	0.0660176	0.0386941	-0.0030765	-0.0255081	-0.0829787	-0.085151	-0.0689217	-0.0726883	-0.0632804	-0.0830319	-0.117249	-0.0909299	-0.0794715	-0.0529505	0.00526252	0.00474558	0.0141206	0.041167	0.0548287	0.0622543	0.0315361	-0.0629147	-0.0885301	-0.082053	-0.0277049	0.0387883	-0.00365519	-0.0984144	-0.198598	-0.259011	-0.156134	0.0125209	0.0925913	0.0406664	-0.134385	-0.220549	-0.0750213	0.1165	0.155133	-0.0899718	-0.409743	-0.321969	0.229529	0.609715	0.369779
Simulated [z]	0.457347	0.361558	0.250139	0.177814	0.207153	0.263381	0.239804	0.179422	0.183208	0.227119	0.242089	0.243389	0.252087	0.233022	0.175213	0.133048	0.154381	0.206121	0.197329	0.102451	0.00753767	-0.0204056	-0.000251355	0.0416925	0.0752238	0.018322	-0.155309	-0.281775	-0.178362	0.0696951	0.165607	-0.0197865	-0.278088	-0.376496	-0.357365	-0.276087	-0.00391896	0.262997	-0.0727325	-0.913632	-1.1278	-0.148751	0.941535	0.641189	-1.09593	-2.25404	-0.594914	2.55131	2.44055
Experimental
channelID
1	-1.02352	-1.00788	-1.00804	-0.955066	-0.87497	-0.822849	-0.867789	-0.73899	-0.668393	-0.655217	-0.599731	-0.569664	-0.5439	-0.529091	-0.477685	-0.448353	-0.351128	-0.261556	-0.236339	-0.26187	-0.296833	-0.264914	-0.172722	-0.16233	-0.163621	-0.15016	-0.100805	0.0107348	0.123516	0.153859	0.147379	0.180394	0.221436	0.282807	0.274753	0.113692	-0.0460111	-0.138307	-0.243913	-0.271166	-0.275195	-0.307313	-0.300628	-0.328117	-0.357508	-0.344117	-0.390135	-0.410116	-0.365915
2	1.21003	1.23402	1.14597	1.04631	0.823027	0.659767	0.560633	0.436308	0.325133	0.284031	0.158776	-0.0317277	-0.112002	-0.35938	-0.567233	-0.60547	-0.624731	-0.538266	-0.375689	-0.181967	-0.131959	-0.184366	-0.270395	-0.428239	-0.548795	-0.569354	-0.646878	-0.740696	-0.913367	-0.963002	-0.898963	-0.99843	-0.918919	-0.845427	-0.707567	-0.683885	-0.70608	-0.675167	-0.684585	-0.703634	-0.740732	-0.772911	-0.755573	-0.72969	-0.727632	-0.765193	-0.774288	-0.569519	-0.485982
3	0.126073	0.0944747	0.0837648	0.101766	0.11375	0.12492	0.123305	0.113317	0.139874	0.12654	0.142892	0.189089	0.168056	0.175911	0.168457	0.123763	0.112512	0.0902927	0.0551109	0.0141228	-0.0457065	-0.0603152	-0.048697	-0.0719004	-0.0710272	-0.0798057	-0.0862103	-0.0879394	-0.100194	-0.0916778	-0.0666365	-0.0119081	0.0207385	0.0509134	0.0778962	0.107656	0.13247	0.14995	0.218344	0.299777	0.329107	0.345175	0.343757	0.326918	0.29894	0.280395	0.27231	0.316898	0.36646
4	1.01995	0.96438	0.927266	0.954709	0.996502	1.08475	1.19816	1.27475	1.40276	1.49701	1.45278	1.36504	1.34548	1.38844	1.42336	1.45156	1.47768	1.42195	1.33638	1.30402	1.30556	1.26787	1.30949	1.35508	1.33991	1.22237	1.06579	1.00387	0.894602	0.862116	0.827471	0.866254	0.954921	1.05568	1.18009	1.21764	1.19376	1.19417	1.23732	1.35023	1.43191	1.44649	1.42234	1.43075	1.45642	1.44125	1.39372	1.35147	1.36357
5	-0.810582	-0.705273	-0.624127	-0.558204	-0.560859	-0.520194	-0.505143	-0.547491	-0.650238	-0.730002	-0.722973	-0.864832	-1.07076	-1.25256	-1.45278	-1.65717	-1.81232	-1.90298	-1.97626	-2.04081	-2.08174	-2.09445	-2.15407	-2.17587	-2.21075	-2.22586	-2.19276	-2.18898	-2.25543	-2.35195	-2.3298	-2.35275	-2.39598	-2.39548	-2.38426	-2.27718	-2.22541	-2.24799	-2.2104	-2.13621	-2.09132	-1.98026	-1.94537	-2.00105	-2.08425	-2.1752	-2.2327	-2.27171	-2.2633
6	2.33603	2.29094	2.15211	2.12653	2.12393	2.15074	2.16242	2.1349	2.12521	2.05429	1.99943	1.91228	1.86009	1.93104	1.98697	2.00149	1.98787	1.95671	1.85847	1.76898	1.69755	1.67764	1.61394	1.41278	1.20974	1.06615	0.985889	0.858013	0.714867	0.515965	0.391214	0.317701	0.349661	0.412176	0.359769	0.302076	0.232266	0.174305	0.0968684	0.0303653	-0.0351876	-0.0679222	-0.0967468	-0.0472348	0.0406512	0.236593	0.346705	0.414136	0.457514
7	-3.61394	-3.80672	-3.8915	-3.90413	-3.87585	-3.81942	-3.83677	-3.92209	-3.89513	-3.80017	-3.66082	-3.46244	-3.22165	-3.01832	-2.85913	-2.70372	-2.50498	-2.41082	-2.3363	-2.26227	-2.23216	-2.23011	-2.29549	-2.30765	-2.36786	-2.49335	-2.64214	-2.87787	-3.11308	-3.33824	-3.59384	-3.86441	-4.10649	-4.29385	-4.48418	-4.69559	-4.78094	-4.78689	-4.76049	-4.69985	-4.6613	-4.60664	-4.44073	-4.26233	-4.10281	-3.90137	-3.68891	-3.50222	-3.32029
8	0.315631	0.330314	0.271263	0.165319	0.0343346	0.00285259	-0.040317	-0.010133	0.0238197	0.00154891	0.022243	0.0436644	0.08183	0.165121	0.253809	0.349396	0.279207	0.204711	0.163166	-0.00773879	-0.0620813	-0.0646838	-0.0380046	-0.0269359	-0.101318	-0.16035	-0.0636781	0.160185	0.275869	0.347201	0.288148	0.191226	0.162555	0.144142	0.100946	0.0770801	0.0649268	0.204818	0.327628	0.4584	0.556405	0.632905	0.712134	0.804544	0.831756	0.842224	0.962085	1.04149	1.02361
9	-1.53264	-1.49154	-1.45421	-1.44807	-1.47549	-1.48686	-1.45818	-1.42146	-1.40953	-1.34943	-1.31208	-1.30702	-1.31022	-1.24807	-1.20753	-1.17536	-1.11209	-1.04611	-1.02921	-1.05946	-1.07722	-1.11209	-1.09936	-1.08091	-1.02831	-0.983846	-0.960106	-0.94842	-0.91613	-0.874969	-0.82593	-0.795571	-0.751649	-0.721188	-0.722884	-0.754555	-0.712496	-0.692079	-0.689014	-0.725768	-0.73574	-0.745463	-0.749005	-0.723127	-0.752259	-0.752884	-0.754788	-0.78333	-0.8503
10	2.11079	2.06637	2.00574	1.90714	1.84058	1.74921	1.71054	1.68025	1.60722	1.54553	1.53083	1.50991	1.45355	1.41562	1.39691	1.3563	1.35755	1.41143	1.45138	1.50169	1.5218	1.53248	1.55924	1.57738	1.55474	1.58358	1.58061	1.53818	1.51602	1.49637	1.44277	1.40401	1.29738	1.2108	1.17296	1.07283	0.973676	0.906848	0.828819	0.799811	0.801061	0.791962	0.737326	0.702092	0.710973	0.697484	0.700176	0.686752	0.688863
11	0.112314	0.0593845	0.0380611	0.0684327	0.108588	0.121147	0.120625	0.0729362	0.0845312	0.0931882	0.121628	0.153663	0.142453	0.153908	0.0918127	0.0265694	0.00898887	-0.00116668	-0.0513149	-0.118153	-0.133152	-0.109196	-0.0426872	-0.00667145	0.0328528	0.0550164	0.078826	0.0826884	0.0751309	0.0333484	0.0551192	0.0602137	0.104114	0.156481	0.16432	0.21684	0.266547	0.280892	0.294089	0.344778	0.392993	0.418654	0.439607	0.51247	0.535302	0.474015	0.45063	0.477689	0.534246
12	1.13577	1.16762	1.15743	1.16234	1.18565	1.21982	1.26227	1.2867	1.33026	1.35989	1.35482	1.3718	1.36352	1.33429	1.36794	1.44105	1.49303	1.51776	1.56427	1.57584	1.55155	1.51943	1.46872	1.4519	1.44377	1.42508	1.37511	1.29019	1.18616	1.15404	1.13226	1.11561	1.13862	1.16446	1.2157	1.22706	1.18863	1.18207	1.1824	1.18594	1.15104	1.13595	1.09527	1.08603	1.0847	1.0459	0.988661	0.901173	0.821472
13	0.481536	0.414505	0.354373	0.349951	0.277547	0.217796	0.139459	0.0549507	0.0111261	0.00929434	0.0656291	0.0992596	0.0932527	0.0751042	0.00857033	-0.0626653	-0.0816246	-0.064575	-0.0190886	0.000682566	-0.0297047	-0.0954078	-0.105105	-0.129068	-0.117804	-0.0556472	-0.0293795	-0.0678986	-0.118263	-0.135341	-0.21911	-0.290136	-0.374101	-0.430594	-0.442516	-0.498769	-0.564394	-0.59095	-0.653874	-0.703744	-0.762258	-0.783111	-0.798543	-0.817881	-0.848932	-0.890919	-0.92814	-0.941597	-1.081
14	-0.709394	-0.692487	-0.658052	-0.69655	-0.707097	-0.751177	-0.829427	-0.822185	-0.845004	-0.849866	-0.782135	-0.76693	-0.765239	-0.746358	-0.807031	-0.830048	-0.820932	-0.789859	-0.695891	-0.61622	-0.526582	-0.479019	-0.515496	-0.529271	-0.547778	-0.585537	-0.551998	-0.507569	-0.458435	-0.371252	-0.308384	-0.308445	-0.316229	-0.32848	-0.353477	-0.32087	-0.286853	-0.242338	-0.20972	-0.231522	-0.228626	-0.248237	-0.244162	-0.194119	-0.213502	-0.231701	-0.244622	-0.251943	-0.270389
15	-0.580721	-0.505262	-0.379387	-0.392625	-0.320835	-0.162806	-0.106433	-0.107858	-0.0694865	-0.0983667	-0.241904	-0.206101	-0.124679	-0.109829	9.4991e-05	0.142169	0.282176	0.292589	0.270296	0.317119	0.19585	0.20218	0.183787	0.194431	0.221163	0.213343	0.217488	0.160982	0.201249	0.206293	0.157177	0.150294	0.0851856	0.0747347	0.18621	0.326663	0.423715	0.505843	0.448633	0.263204	0.173257	0.0886104	-0.0616321	-0.123978	-0.0317417	0.0332809	0.0785958	0.0985208	0.111811
16	-3.32557	-3.28232	-3.23036	-3.08086	-2.91514	-2.7757	-2.66585	-2.53926	-2.43676	-2.26817	-2.13901	-2.04278	-1.88909	-1.7883	-1.6691	-1.6522	-1.64058	-1.52472	-1.40451	-1.2373	-1.15558	-1.22533	-1.22597	-1.14343	-1.05527	-0.955609	-0.886499	-0.843485	-0.960898	-1.00595	-0.988397	-1.04396	-1.20682	-1.26572	-1.28953	-1.39765	-1.47829	-1.47752	-1.44724	-1.32558	-1.25125	-1.22337	-1.21058	-1.27418	-1.25123	-1.18763	-1.17366	-1.13051	-1.14615
17	2.47487	2.43652	2.17132	1.93984	1.69686	1.5426	1.76121	2.1708	2.62878	2.94997	2.9869	3.03827	2.9337	2.61291	2.33767	2.25952	2.25573	2.23726	2.27976	2.30489	2.2582	2.12867	2.00722	2.04215	2.20704	2.28439	2.29181	2.01997	1.67773	1.47614	1.46623	1.45312	1.4977	1.38757	1.33109	1.32909	1.03726	0.967997	1.14387	1.28439	1.26159	1.11172	1.05706	1.22927	1.57807	1.81072	1.87527	1.59914	1.29952
18	4.18225	5.08473	5.3943	5.63184	5.98384	5.78913	5.42028	5.34389	4.96598	3.85608	2.80409	2.19545	1.90168	1.30535	-0.150155	-2.15821	-3.96123	-5.1553	-5.07919	-4.38505	-4.38176	-4.98578	-6.17676	-7.35827	-8.1233	-7.88351	-7.5158	-7.80909	-8.64229	-9.59684	-9.30582	-7.31862	-4.89188	-3.01713	-2.5369	-2.58655	-1.79007	-0.218735	1.11345	1.50658	1.30538	0.696844	0.267935	0.508119	1.2639	1.95205	2.58533	2.59509	1.66717
19	0.649614	0.75851	0.826111	0.94649	1.04815	1.04432	0.994563	0.912295	0.844603	0.786503	0.870882	0.915403	0.895088	0.808253	0.812921	0.847038	0.802927	0.834475	0.790513	0.700191	0.636015	0.558662	0.618568	0.6669	0.728259	0.674423	0.647172	0.654289	0.646369	0.666262	0.633931	0.642595	0.595054	0.472439	0.436316	0.392101	0.44751	0.56202	0.701348	0.859649	1.00427	1.06163	1.0932	1.13754	1.05881	1.00466	0.960404	0.815497	0.678642
20	1.01927	1.08728	1.14752	1.11279	0.995004	0.954124	1.14701	1.36576	1.54923	1.7691	1.90696	1.9978	2.06874	2.14344	2.24087	2.29403	2.30756	2.3025	2.26569	2.19889	2.15193	2.01407	1.76103	1.63206	1.52971	1.46754	1.3309	1.31305	1.35211	1.34141	1.4023	1.28562	1.11801	0.855217	0.661525	0.506414	0.353229	0.277693	0.303764	0.324024	0.454161	0.501795	0.448815	0.315613	0.200691	0.0824059	-0.179808	-0.315611	-0.266575
21	-1.16917	-1.08041	-0.918159	-0.818547	-0.727032	-0.692306	-0.698246	-0.656563	-0.593182	-0.5014	-0.431657	-0.38891	-0.298454	-0.208891	-0.199571	-0.227998	-0.311462	-0.412165	-0.597023	-0.749338	-0.806277	-0.941365	-1.12843	-1.33676	-1.52659	-1.68414	-1.77225	-1.84709	-1.89379	-1.93486	-1.93301	-1.96664	-2.04933	-2.025	-1.90065	-1.7514	-1.57211	-1.48438	-1.41278	-1.31931	-1.26551	-1.15242	-1.01312	-0.905173	-0.750986	-0.582798	-0.465742	-0.374692	-0.219327
22	-0.441173	-0.420956	-0.414189	-0.394397	-0.378149	-0.320918	-0.245972	-0.164055	-0.107681	-0.0786143	-0.0705856	-0.090327	-0.106245	-0.0715264	-0.0109656	0.0265234	0.0233245	0.0266184	0.0232925	0.0222685	-0.00893762	-0.0893076	-0.115337	-0.127416	-0.0937717	-0.111555	-0.128273	-0.146684	-0.132381	-0.127738	-0.149838	-0.191307	-0.228978	-0.238402	-0.227228	-0.228701	-0.188305	-0.167954	-0.175167	-0.196183	-0.205294	-0.247516	-0.29686	-0.352482	-0.385775	-0.395187	-0.39558	-0.364462	-0.353706
23	0.0623455	0.0705051	0.104094	0.133523	0.166887	0.157322	0.162071	0.146444	0.177492	0.249535	0.321329	0.374988	0.407014	0.436624	0.400422	0.442333	0.40773	0.365991	0.362979	0.330358	0.343111	0.310187	0.294328	0.311217	0.325912	0.326814	0.334771	0.361224	0.333134	0.307505	0.278085	0.326762	0.309377	0.253016	0.176555	0.0905989	0.108391	0.0909411	0.016093	-0.0117255	0.00616547	0.0341764	0.00799883	0.0664579	0.134078	0.148948	0.137836	0.132016	0.102001
24	-0.228904	-0.0904542	0.160976	0.0525871	0.649959	0.706146	0.395731	0.612101	0.0912528	-0.0555802	0.523436	0.393634	0.721729	1.05169	0.713115	0.959628	0.801619	0.343338	0.862928	0.895856	0.901067	1.36484	1.02207	0.935679	0.96667	0.254024	0.414597	0.682633	0.533757	1.12179	1.11828	0.742935	0.979917	0.538458	0.532451	1.04117	0.792207	1.15379	1.55525	1.12863	1.32923	1.11229	0.57894	0.999027	0.983126	1.04192	1.68945	1.42415	1.2185
25	1.6094	1.396	1.38944	1.31164	1.26974	1.24602	1.21207	0.962065	0.832428	0.794161	0.741404	0.541619	0.344808	0.342662	0.520669	0.6615	0.638428	0.382201	0.155223	0.287847	0.617937	1.13652	1.48958	1.57398	1.52265	1.55945	1.61303	1.69601	1.57958	1.38456	1.15711	0.840934	0.518118	0.125953	-0.0964892	-0.168205	-0.151192	-0.0549178	-0.228155	-0.728488	-0.900502	-0.667587	-0.314738	-0.0700537	0.198079	0.351064	0.595419	0.900678	0.867482
26	-1.34921	-1.3952	-1.48048	-1.58619	-1.61535	-1.69772	-1.70056	-1.73938	-1.83829	-1.77013	-1.59955	-1.42262	-1.15423	-0.995322	-0.97792	-0.955534	-0.950786	-0.951237	-0.880295	-0.741997	-0.544894	-0.445535	-0.398167	-0.366088	-0.258635	-0.114511	-0.029898	-0.00146273	0.121389	0.183076	0.257832	0.29777	0.332929	0.381965	0.31793	0.222058	0.227054	0.246561	0.21559	0.145049	0.0718682	0.0789118	0.0509422	0.0655596	0.117481	0.138267	0.141697	0.03436	-0.10678
27	-0.118999	-0.308958	-0.461149	-0.523764	-0.585029	-0.668917	-0.65345	-0.687653	-0.787444	-0.975617	-1.14822	-1.23546	-1.35152	-1.43887	-1.50705	-1.57508	-1.62743	-1.74697	-1.85696	-1.80463	-1.68726	-1.62976	-1.64431	-1.67532	-1.59574	-1.48549	-1.37131	-1.16958	-0.957052	-0.818302	-0.729503	-0.738763	-0.774634	-0.844265	-0.879699	-0.884166	-0.782955	-0.692245	-0.701469	-0.702806	-0.661882	-0.605188	-0.521041	-0.424249	-0.375541	-0.337143	-0.360431	-0.422056	-0.493478
28	-0.467781	-0.531471	-0.331954	0.0759595	0.475717	0.802666	1.08476	1.08718	1.04677	0.800026	0.491818	0.403725	0.249303	0.354149	0.358166	0.45849	0.332382	-0.00481686	-0.103039	-0.10378	0.00881265	-0.0224341	-0.222761	-0.131633	0.267459	0.619803	0.788282	0.762324	0.82736	0.864561	0.956196	1.04531	1.01986	0.809726	0.23929	-0.186642	-0.41451	-0.523182	-0.523718	-0.368404	-0.144856	-0.203877	-0.610108	-0.709196	-0.485136	-0.218904	-0.25612	-0.332197	-0.291587
29	-0.177525	-0.00751268	0.0904532	0.0161183	-0.323054	-0.659055	-0.904641	-0.966738	-0.714206	-0.351272	-0.0848518	0.157288	0.120777	0.127431	0.204313	0.395645	0.872028	1.22833	1.57885	1.78291	1.67726	1.58704	1.51786	1.59478	1.56692	1.68449	2.02871	1.81108	1.48818	1.15765	1.02232	0.815571	0.75207	0.982632	0.986383	0.786604	0.41593	0.0630802	-0.19531	0.038937	0.474722	0.615351	0.41153	0.201515	0.0100517	-0.418305	-0.740944	-0.765467	-0.60071
Simulated
channelID
1	0.149283	0.120749	0.0483143	-0.0263057	-0.102121	-0.183289	-0.22228	-0.196886	-0.130548	-0.0649619	-0.0647034	-0.140843	-0.197826	-0.18028	-0.133547	-0.121158	-0.155942	-0.151254	-0.0253762	0.108485	0.0897247	-0.00123532	-0.00443849	0.0205234	-0.0359104	-0.0931114	-0.0652611	-0.021117	-0.00859425	0.0208821	0.0578493	0.0221438	-0.0717029	-0.113607	-0.0761511	-0.0245337	0.0148889	0.0362589	0.00860134	-0.0440828	-0.0426593	0.0249772	0.0827456	0.0910995	0.103694	0.148212	0.17322	0.175496	0.176128
2	0.174311	0.141625	0.141403	0.148605	0.124324	0.0939885	0.0887565	0.0620955	-0.00151921	-0.0211864	0.0192124	0.00484587	-0.0496016	-0.043259	0.015915	0.0483498	0.0648107	0.105927	0.159547	0.216295	0.25685	0.222942	0.117526	0.0248907	-0.0164398	-0.0224207	0.0208581	0.0997317	0.130895	0.101525	0.103933	0.175922	0.268726	0.342844	0.375422	0.35629	0.319998	0.31461	0.344692	0.359606	0.316282	0.2536	0.231648	0.236689	0.226239	0.198108	0.171871	0.134194	0.0881056
3	-0.470275	-0.526196	-0.52492	-0.549443	-0.580415	-0.610182	-0.667791	-0.670835	-0.561715	-0.443979	-0.387422	-0.347022	-0.28198	-0.204077	-0.186034	-0.269687	-0.331077	-0.266458	-0.196569	-0.209751	-0.190421	-0.102961	-0.0612015	-0.0623315	-0.0105126	0.0673163	0.073501	0.0169155	0.00239342	0.0613348	0.109093	0.104271	0.0763161	0.0199375	-0.0744611	-0.124834	-0.152514	-0.19442	-0.163966	-0.0600884	-0.0319025	-0.0752646	-0.0603252	-0.0115986	-0.0245183	-0.0457554	-0.0136516	-0.0072983	-0.0543458
4	0.754192	0.769691	0.753554	0.887512	1.09962	1.12925	0.948644	0.772208	0.684136	0.607001	0.520909	0.467761	0.432995	0.417222	0.418297	0.426157	0.439222	0.434497	0.383487	0.323743	0.345348	0.397921	0.364643	0.258486	0.237291	0.342403	0.427814	0.401255	0.347616	0.330278	0.277585	0.165074	0.102598	0.15704	0.254378	0.289522	0.25175	0.246773	0.359014	0.48764	0.474913	0.368528	0.322902	0.342361	0.364962	0.419972	0.511244	0.567082	0.549659
5	-0.283731	-0.295816	-0.323051	-0.299633	-0.222967	-0.151958	-0.14599	-0.166306	-0.115104	-0.062655	-0.168008	-0.318668	-0.283544	-0.154679	-0.173802	-0.286895	-0.28412	-0.192417	-0.144325	-0.0584962	0.161515	0.357898	0.399202	0.527526	0.692537	0.856362	0.849485	0.7259	0.654661	0.640771	0.562262	0.426971	0.342314	0.338394	0.390295	0.444944	0.431426	0.380201	0.373428	0.390832	0.387864	0.379727	0.39422	0.460728	0.525716	0.459254	0.441299	0.45234	0.555259
6	-3.2983	-3.22487	-3.11857	-3.05353	-3.03188	-2.93606	-2.76794	-2.64623	-2.60876	-2.64261	-2.74614	-2.8209	-2.74351	-2.60469	-2.58839	-2.66785	-2.71605	-2.7515	-2.84395	-2.93637	-2.91684	-2.83307	-2.84572	-2.92582	-2.91596	-2.85072	-2.85376	-2.89884	-2.90063	-2.8221	-2.65777	-2.461	-2.33319	-2.30528	-2.28144	-2.18557	-2.09612	-2.0745	-1.99201	-1.79099	-1.6717	-1.6851	-1.57489	-1.30825	-1.13414	-1.06418	-0.955521	-0.852617	-0.801867
7	19.897	20.1599	21.0047	22.0599	22.4418	22.1284	21.7827	21.4549	20.8884	20.2576	19.5579	18.5313	17.5662	17.192	17.1068	17.0172	17.1754	17.3541	16.9974	16.3837	16.1931	16.4014	16.5122	16.4451	16.5366	16.7763	16.7773	16.5083	16.2181	15.8952	15.5271	15.1538	14.4587	13.4602	12.8516	12.4902	11.3911	9.79526	8.84181	8.5948	8.4071	8.0184	7.35532	6.57459	6.15614	6.16797	6.10665	5.57981	4.63057
8	-0.937202	-0.929334	-0.909322	-0.83817	-0.83653	-0.899408	-0.884984	-0.824803	-0.827347	-0.883162	-0.93763	-0.989764	-1.01141	-0.972936	-0.932841	-0.957999	-1.03734	-1.11304	-1.1256	-1.07338	-1.0239	-1.00627	-0.986656	-0.966127	-0.955161	-0.906834	-0.820857	-0.776374	-0.762908	-0.687574	-0.574486	-0.531619	-0.564671	-0.578986	-0.505269	-0.392664	-0.366889	-0.433118	-0.455425	-0.387066	-0.296293	-0.203363	-0.112371	-0.0777876	-0.0996058	-0.097276	-0.0440175	0.00123781	0.0151122
9	-0.44809	-0.483243	-0.498407	-0.466348	-0.3888	-0.33787	-0.346304	-0.372373	-0.404299	-0.44269	-0.454179	-0.452753	-0.480616	-0.510554	-0.513344	-0.509102	-0.480823	-0.434267	-0.332708	-0.26693	-0.230677	-0.187413	-0.114701	-0.0563948	-0.086972	-0.178212	-0.216277	-0.165545	-0.0894871	-0.0375373	-0.00786971	0.0127873	0.022724	0.0114824	-0.0156151	-0.0384007	-0.0540803	-0.075564	-0.0967525	-0.100273	-0.0933271	-0.0976425	-0.116048	-0.125653	-0.103802	-0.0841676	-0.132728	-0.213207	-0.218585
10	-0.473074	-0.477231	-0.425972	-0.392561	-0.400443	-0.392839	-0.395007	-0.432967	-0.442233	-0.401503	-0.374756	-0.412849	-0.50218	-0.572144	-0.579688	-0.570382	-0.560709	-0.475139	-0.316956	-0.221544	-0.249981	-0.308826	-0.305369	-0.260026	-0.267874	-0.357756	-0.408495	-0.326517	-0.207481	-0.141035	-0.12312	-0.0247994	0.0541643	0.1395	0.233867	0.239383	0.106214	-0.0721583	-0.172507	-0.160578	-0.0658194	0.0666476	0.166501	0.19919	0.229203	0.282166	0.288457	0.233298	0.185909
11	-0.275682	-0.210546	-0.129593	-0.0138451	0.140405	0.320587	0.49467	0.608662	0.639399	0.621438	0.578871	0.509636	0.430288	0.35641	0.28502	0.210301	0.121581	0.0423055	0.0545671	0.190306	0.354845	0.454055	0.523712	0.650583	0.834605	1.00217	1.1155	1.19433	1.24024	1.24301	1.24576	1.25653	1.19116	1.07769	1.08879	1.2344	1.33362	1.32079	1.30383	1.36843	1.46896	1.50336	1.4718	1.46528	1.50978	1.56864	1.62318	1.67678	1.76975
12	0.375494	0.391019	0.390352	0.383194	0.417714	0.481152	0.508965	0.524186	0.552155	0.554922	0.518248	0.482953	0.470441	0.468031	0.489016	0.496108	0.49579	0.488683	0.482198	0.468914	0.464313	0.467382	0.465943	0.475352	0.531333	0.578003	0.531006	0.445422	0.414774	0.400369	0.33353	0.253094	0.235955	0.273725	0.281622	0.244674	0.260835	0.346436	0.382831	0.359297	0.397971	0.490711	0.507143	0.432386	0.364807	0.359302	0.381299	0.358649	0.283814
13	1.02449	1.0559	1.09524	1.15093	1.21295	1.19843	1.08955	1.00143	0.997153	1.01583	1.01464	1.01496	1.02805	1.0261	0.964202	0.836587	0.718359	0.681379	0.688028	0.67087	0.662547	0.689177	0.769426	0.822152	0.864805	0.904885	0.921166	0.925128	0.92779	0.90678	0.863355	0.830712	0.813444	0.794236	0.79023	0.820261	0.831185	0.818519	0.829241	0.876108	0.892746	0.873925	0.899355	0.95144	0.943065	0.909707	0.921989	0.873366	0.764245
14	-0.109762	-0.152828	-0.238225	-0.295006	-0.283829	-0.225228	-0.161356	-0.156494	-0.22908	-0.312077	-0.351653	-0.348056	-0.268773	-0.104833	0.0319676	0.0557947	0.0126628	-0.0494575	-0.126588	-0.19725	-0.24476	-0.247935	-0.169868	-0.074912	-0.0865447	-0.160551	-0.166295	-0.131325	-0.126861	-0.0999556	-0.014022	0.0709764	0.114991	0.118482	0.0850427	0.0503871	0.0460456	0.0456612	0.0411175	0.0779275	0.14413	0.158733	0.119647	0.121301	0.186707	0.211694	0.121578	0.0169372	-0.0270297
15	-0.62248	-0.615199	-0.49672	-0.44157	-0.61247	-0.724238	-0.493135	-0.1962	-0.144173	-0.205773	-0.218851	-0.24391	-0.339764	-0.435016	-0.479209	-0.549126	-0.663362	-0.673459	-0.542594	-0.461721	-0.525071	-0.676454	-0.810613	-0.685132	-0.254199	0.0162803	-0.198818	-0.577411	-0.734193	-0.734115	-0.820156	-0.958207	-0.900062	-0.745808	-0.79089	-0.829257	-0.533238	-0.239557	-0.313712	-0.494507	-0.424753	-0.25274	-0.185777	-0.276515	-0.503024	-0.637964	-0.387901	0.0350062	0.129049
16	-0.641138	-0.525915	-0.39332	-0.39376	-0.507903	-0.535361	-0.470801	-0.388923	-0.243752	-0.0776408	-0.0333293	-0.0482138	0.0663252	0.24221	0.249715	0.174367	0.345395	0.711115	0.808819	0.46845	0.0328899	-0.136094	-0.0423737	-0.00880538	-0.158137	-0.111652	0.18675	0.200113	-0.0591742	-0.0408992	0.102768	-0.0612988	-0.259766	-0.140334	0.0117151	0.0283648	0.156215	0.356987	0.35607	0.21685	0.161424	0.21767	0.312309	0.333394	0.193504	0.0472439	0.171041	0.494396	0.575413
17	-0.221539	-0.323472	-0.222961	-0.0157261	0.0873951	0.0662489	-0.0356594	-0.168903	-0.227543	-0.218953	-0.27711	-0.353026	-0.304675	-0.175564	-0.20995	-0.450167	-0.635034	-0.609628	-0.529085	-0.527162	-0.529005	-0.453538	-0.39746	-0.519964	-0.651926	-0.45241	-0.154001	-0.226126	-0.44693	-0.474591	-0.579974	-0.864411	-0.901317	-0.638808	-0.5359	-0.695401	-0.737433	-0.515804	-0.339371	-0.400005	-0.389131	-0.111592	0.0821397	-0.0568599	-0.260618	-0.354843	-0.419403	-0.379987	-0.192391
18	-1.05903	-1.3812	-1.31406	-1.31711	-1.36805	-1.06585	-0.816948	-0.943777	-0.836024	-0.322535	-0.214125	-0.572863	-0.460317	0.148358	0.345203	0.0681321	-0.05062	0.00676192	-0.0809558	-0.198855	-0.163233	-0.0975813	0.0133467	0.348077	0.651249	0.524012	0.203072	0.158427	0.242067	0.131282	-0.0612343	-0.00421764	0.341765	0.621081	0.625503	0.527256	0.433677	0.204608	-0.0981579	-0.131232	0.20989	0.595584	0.749067	0.828477	1.00203	1.04994	0.89781	0.895535	1.11136
19	0.515451	0.197685	-0.185119	-0.539688	-0.524118	-0.0884367	0.190515	-0.00149207	-0.218929	-0.177655	-0.100765	-0.158	-0.214324	-0.137805	-0.0363065	-0.042806	-0.107256	-0.122236	-0.0458365	0.154273	0.318696	0.283933	0.181414	0.108583	0.00672018	0.0304301	0.265778	0.442902	0.555462	0.761813	0.773217	0.528351	0.445813	0.482936	0.179349	-0.218824	-0.243982	-0.00589311	0.184444	0.220262	0.150437	0.194942	0.447275	0.602342	0.534678	0.44698	0.387418	0.275183	0.303561
20	0.470889	0.517809	0.483338	0.533869	0.686032	0.795858	0.803953	0.805058	0.855297	0.887906	0.87715	0.894899	0.94909	0.973719	0.982679	1.0586	1.04765	0.97916	0.946209	0.96366	0.922015	0.814565	0.764382	0.825392	0.924996	0.958428	0.991076	0.942615	0.945213	1.04441	1.03842	0.932034	0.878429	0.944308	1.0073	0.956644	0.870362	0.868099	0.917104	0.917548	0.859151	0.799288	0.763929	0.708104	0.575116	0.392133	0.241207	0.158257	0.131672
21	-0.262511	-0.280094	-0.259295	-0.27414	-0.306009	-0.339999	-0.339564	-0.277686	-0.160929	-0.0520891	-0.0214275	-0.0618115	-0.0875269	-0.0438545	0.0218544	0.064685	0.113956	0.173089	0.203646	0.193277	0.120814	-0.00917472	-0.07828	-0.00334343	0.115517	0.178376	0.229411	0.302312	0.36171	0.424769	0.535916	0.676013	0.79422	0.848551	0.842469	0.863548	0.962764	1.0405	1.02277	0.985385	0.956842	0.87129	0.754148	0.676781	0.644597	0.66649	0.707218	0.635376	0.448274
22	0.00767797	-0.0262097	0.00679807	0.10428	0.17418	0.181437	0.145795	0.0791492	0.0307443	0.0127334	-0.0183726	-0.0498645	-0.0621764	-0.0847566	-0.119698	-0.165364	-0.254478	-0.293525	-0.20208	-0.102348	-0.160037	-0.301982	-0.371581	-0.353739	-0.301278	-0.226568	-0.132938	-0.0451374	0.0088823	0.0106559	-0.0432727	-0.130415	-0.198215	-0.184719	-0.140485	-0.132164	-0.173594	-0.204804	-0.22413	-0.269576	-0.31416	-0.327416	-0.323686	-0.307918	-0.303333	-0.348439	-0.417556	-0.475975	-0.535749
23	-1.33395	-1.27888	-1.23073	-1.2439	-1.30489	-1.37109	-1.41279	-1.40882	-1.36666	-1.32806	-1.32762	-1.37661	-1.4601	-1.51423	-1.49075	-1.45045	-1.46576	-1.49619	-1.4913	-1.47946	-1.47807	-1.47001	-1.46226	-1.4668	-1.47471	-1.4634	-1.40857	-1.33239	-1.29448	-1.30138	-1.30582	-1.27523	-1.20518	-1.11208	-1.00951	-0.896776	-0.813764	-0.807001	-0.82204	-0.78534	-0.734285	-0.726951	-0.740496	-0.738602	-0.730493	-0.727614	-0.709827	-0.677597	-0.672191
24	0.302918	0.261619	-0.194353	-0.378619	-0.136392	-0.0741529	-0.278113	-0.133873	0.384397	0.633045	0.507744	0.451414	0.526214	0.492142	0.401722	0.433906	0.536332	0.577412	0.508366	0.345353	0.179656	0.272723	0.584444	0.684866	0.350662	0.00460113	0.0142502	0.109849	-0.0628437	-0.185899	0.072832	0.314204	0.120807	-0.212549	-0.295682	-0.224683	-0.165705	-0.137433	-0.281744	-0.648844	-0.943403	-0.967545	-0.844024	-0.652841	-0.473522	-0.520432	-0.671945	-0.581644	-0.413601
25	0.513835	0.563806	0.434784	0.361097	0.362106	0.281667	0.113643	0.0949499	0.280061	0.326737	0.109288	-0.167026	-0.330106	-0.238534	-0.0689148	-0.202912	-0.339383	-0.017096	0.34907	0.313266	0.218077	0.427437	0.630633	0.31461	-0.267258	-0.326969	0.128926	0.409905	0.357483	0.18478	-0.116912	-0.37956	-0.229784	0.115223	0.15792	-0.0834897	-0.278318	-0.360878	-0.28753	0.0336524	0.274949	0.179203	0.129619	0.233817	0.0664264	-0.22181	-0.258966	-0.258106	-0.346145
26	0.746062	0.485216	0.222155	0.215888	0.252134	0.133381	0.0846154	0.25619	0.407793	0.265838	-0.0357686	-0.125664	0.000357378	0.059832	0.0922666	0.284266	0.546808	0.665837	0.544739	0.32507	0.284921	0.333256	0.157682	-0.0414408	0.0762513	0.270952	0.258589	0.186988	0.179914	0.209604	0.276632	0.296391	0.208538	0.17638	0.273682	0.385874	0.435913	0.416709	0.365634	0.340584	0.347093	0.369503	0.328527	0.266281	0.241925	0.273765	0.393675	0.59078	0.69725
27	0.0911287	0.10598	0.38252	0.867221	0.912762	0.468612	0.273827	0.52534	0.698378	0.591727	0.394648	0.259418	0.277212	0.462814	0.699887	0.84066	0.816121	0.636358	0.331215	0.102393	0.286508	0.725514	0.803093	0.447133	0.167255	0.124861	0.138328	0.250559	0.485549	0.567498	0.413546	0.39433	0.671067	0.874269	0.741915	0.612574	0.848917	0.977319	0.45764	-0.167829	-0.203859	-0.0207995	-0.134015	-0.319779	-0.252756	-0.0236713	0.180596	0.279761	0.333217
28	0.798478	0.696806	0.738701	0.850537	0.673277	0.273805	0.158548	0.333187	0.22763	-0.300137	-0.729624	-0.666837	-0.30078	-0.00688881	0.136042	0.248628	0.377493	0.455941	0.347747	0.0662207	-0.101221	-0.00784176	0.125015	0.132289	0.174945	0.312595	0.407002	0.326155	0.222959	0.218507	0.232294	0.192704	0.0496537	-0.170042	-0.228132	0.0151983	0.296378	0.26096	-0.0384827	-0.187355	0.0145994	0.321888	0.487704	0.493523	0.452068	0.380499	0.370533	0.468291	0.626808
29	0.28602	0.287631	0.256916	0.347333	0.560688	0.603622	0.470359	0.473958	0.598355	0.571574	0.408168	0.27093	0.139978	-0.0377055	-0.219754	-0.110688	0.315662	0.471041	0.231251	0.259279	0.640829	0.764306	0.512971	0.236449	0.137917	0.243691	0.463958	0.580936	0.534866	0.471807	0.604191	0.665927	0.302753	0.0122585	0.395708	1.06539	1.34805	1.1384	0.738457	0.496363	0.437621	0.337561	0.252886	0.310751	0.321898	0.273351	0.341448	0.297569	0.0156149
[truncated: 2,452 more columns]

## Sheet: Fig_1C
Spectral Profiles
Note: figure plotted in log-log space
Frequency [Hz]	Power (Ripple; [z])		Frequency [Hz]	Power (SWS; [z])	Power (Brown_noise; [z])	Power (Pink_noise; [z])
9.90099	2.21449		6	2.98106	2.23933	1.13369
14.8515	1.74787		7	2.82691	2.10725	1.06177
19.802	1.38817		8	2.70196	1.99286	1.00264
24.7525	1.16227		9	2.58817	1.89049	0.953751
29.703	1.00406		10	2.51735	1.79734	0.912981
34.6535	0.879405		11	2.47422	1.71398	0.870749
39.604	0.780645		12	2.42409	1.63665	0.833814
44.5545	0.695763		13	2.41617	1.56723	0.794835
49.505	0.611361		14	2.33226	1.50267	0.763193
54.4554	0.481059		15	2.18806	1.44585	0.730977
59.4059	0.39142		16	1.96825	1.39198	0.706122
64.3564	0.332306		17	1.81387	1.33995	0.67695
69.3069	0.329088		18	1.72401	1.29008	0.650494
74.2574	0.322603		19	1.66102	1.24006	0.626949
79.2079	0.340094		20	1.60778	1.19095	0.607164
84.1584	0.364561		21	1.55922	1.14702	0.588966
89.1089	0.337862		22	1.51408	1.1074	0.571858
94.0594	0.231158		23	1.4707	1.07129	0.551326
99.0099	0.0759737		24	1.4286	1.03622	0.535712
103.96	-0.0843595		25	1.39208	0.997934	0.516798
108.911	-0.243806		26	1.36504	0.962963	0.498233
113.861	-0.440485		27	1.35112	0.931667	0.475212
118.812	-0.605086		28	1.33257	0.902125	0.457739
			29	1.29618	0.868945	0.446171
			30	1.24019	0.837251	0.434661
			31	1.18645	0.809798	0.423055
			32	1.14285	0.788038	0.407155
			33	1.10703	0.759732	0.394246
			34	1.07747	0.729679	0.377648
			35	1.05059	0.700379	0.364014
			36	1.0203	0.682295	0.348405
			37	0.990061	0.660659	0.337993
			38	0.961295	0.636749	0.329151
			39	0.936434	0.611347	0.323538
			40	0.917988	0.593901	0.310304
			41	0.895876	0.575191	0.294897
			42	0.87531	0.553551	0.280134
			43	0.849659	0.527778	0.266082
			44	0.828759	0.509737	0.258013
			45	0.810802	0.488437	0.248902
			46	0.78589	0.469956	0.245657
			47	0.761445	0.448395	0.234285
			48	0.734341	0.425734	0.226895
			49	0.717717	0.408186	0.215769
			50	0.699435	0.394261	0.211347
			51	0.682017	0.379208	0.204405
			52	0.657987	0.361478	0.196855
			53	0.637066	0.345063	0.190426
			54	0.616612	0.329068	0.179242
			55	0.604072	0.317233	0.170718
			56	0.585648	0.301007	0.158632
			57	0.570379	0.289387	0.151368
			58	0.54974	0.270772	0.146159
			59	0.532296	0.25045	0.143066
			60	0.514947	0.233342	0.134752
			61	0.497599	0.219969	0.125235
			62	0.480529	0.204481	0.116941
			63	0.465115	0.190635	0.113873
			64	0.443777	0.174502	0.10441
			65	0.423392	0.164601	0.0967428
			66	0.395425	0.147707	0.0870335
			67	0.377996	0.136567	0.0810875
			68	0.359714	0.125436	0.0729584
			69	0.350747	0.114377	0.0690517
			70	0.332748	0.100353	0.0646061
			71	0.313324	0.0842798	0.056747
			72	0.293241	0.0712771	0.0481024
			73	0.277625	0.0584206	0.0441722
			74	0.259699	0.053119	0.0372762
			75	0.241694	0.0431329	0.0317407
			76	0.219681	0.0292647	0.0216205
			77	0.198465	0.0147383	0.0159719
			78	0.179999	0.00383805	0.00888159
			79	0.162081	-0.0051186	0.0107675
			80	0.143044	-0.0160311	0.00888283
			81	0.117154	-0.0243688	0.00824984
			82	0.0896027	-0.0349158	-0.0021924
			83	0.0644874	-0.0459286	-0.0134382
			84	0.0450173	-0.060732	-0.016841
			85	0.0279236	-0.0663773	-0.0224137
			86	0.0117769	-0.0760595	-0.0176632
			87	-0.00977308	-0.0869822	-0.0279124
			88	-0.0336059	-0.0968172	-0.0328184
			89	-0.060208	-0.107665	-0.0433035
			90	-0.0827113	-0.110559	-0.0470508
			91	-0.107885	-0.123846	-0.0510515
			92	-0.129771	-0.129583	-0.0568317
			93	-0.152276	-0.141755	-0.0612252
			94	-0.168776	-0.150343	-0.0641834
			95	-0.189395	-0.16665	-0.0668501
			96	-0.211639	-0.176952	-0.0716782
			97	-0.229943	-0.184131	-0.0786153
			98	-0.246698	-0.189002	-0.0833743
			99	-0.26578	-0.194789	-0.0859689
			100	-0.292269	-0.207056	-0.0904048
			101	-0.310728	-0.21794	-0.0924578
			102	-0.328295	-0.227495	-0.100768
			103	-0.342152	-0.236338	-0.105058
			104	-0.360587	-0.240838	-0.113894
			105	-0.375866	-0.251946	-0.120905
			106	-0.392459	-0.25875	-0.120812
			107	-0.411156	-0.268345	-0.121648
			108	-0.42805	-0.274929	-0.119193
			109	-0.442745	-0.281677	-0.128115
			110	-0.455483	-0.290371	-0.131202
			111	-0.469619	-0.296294	-0.134228
			112	-0.486228	-0.303214	-0.137667
			113	-0.501577	-0.309507	-0.144674
			114	-0.51998	-0.318449	-0.147588
			115	-0.537012	-0.331436	-0.152762
			116	-0.55475	-0.33994	-0.156114
			117	-0.572158	-0.349089	-0.165691
			118	-0.58624	-0.347861	-0.167169
			119	-0.600126	-0.354438	-0.16775
			120	-0.612355	-0.360585	-0.168947

## Sheet: Fig_1D
Ripple density [Hz] per spectral exponent per simulation [N=100]
Exponent [x]	-4	-3.9	-3.8	-3.7	-3.6	-3.5	-3.4	-3.3	-3.2	-3.1	-3	-2.9	-2.8	-2.7	-2.6	-2.5	-2.4	-2.3	-2.2	-2.1	-2	-1.9	-1.8	-1.7	-1.6	-1.5	-1.4	-1.3	-1.2	-1.1	-1	-0.9	-0.8	-0.7	-0.6	-0.5	-0.4	-0.3	-0.2	-0.1	0
Ripple density [Hz] for DETECTOR 1
simID
1	0	0	0	0	0	0	0	0	0	0	0	0	0.00194444	0.00361111	0.0108333	0.0177778	0.0313889	0.0541667	0.0686111	0.0777778	0.0908333	0.0941667	0.0977778	0.0952778	0.0966667	0.0952778	0.0986111	0.0927778	0.0908333	0.0883333	0.0761111	0.0727778	0.0661111	0.0511111	0.0444444	0.0311111	0.025	0.0186111	0.015	0.0119444	0.00888889
2	0	0	0	0	0	0	0	0	0	0	0	0.000555556	0.00138889	0.00305556	0.00944444	0.0172222	0.0355556	0.0522222	0.0688889	0.0811111	0.0855556	0.0952778	0.0947222	0.0963889	0.0975	0.0972222	0.0941667	0.0927778	0.0930556	0.0925	0.0808333	0.0752778	0.0661111	0.0497222	0.0408333	0.0302778	0.0261111	0.0172222	0.0138889	0.0102778	0.00888889
3	0	0	0	0	0	0	0	0	0	0	0.000277778	0	0.00194444	0.00166667	0.00888889	0.015	0.0386111	0.0483333	0.0727778	0.0816667	0.0925	0.0927778	0.0969444	0.0947222	0.0972222	0.0944444	0.0944444	0.0952778	0.0913889	0.0933333	0.0763889	0.075	0.0661111	0.0519444	0.0422222	0.0313889	0.0269444	0.0194444	0.0147222	0.0122222	0.00638889
4	0	0	0	0	0	0	0	0	0	0	0.000833333	0.000555556	0.00166667	0.00361111	0.0138889	0.02	0.0352778	0.0502778	0.0647222	0.0808333	0.085	0.0905556	0.0975	0.0975	0.100833	0.100833	0.0986111	0.095	0.0919444	0.0825	0.0772222	0.0730556	0.0619444	0.0530556	0.0438889	0.0341667	0.0255556	0.0177778	0.015	0.0130556	0.00611111
5	0	0	0	0	0	0	0	0	0	0	0	0.000555556	0.00194444	0.00222222	0.00805556	0.0208333	0.0327778	0.0516667	0.0697222	0.0805556	0.0936111	0.0933333	0.100556	0.0969444	0.0966667	0.0969444	0.100556	0.0963889	0.0888889	0.0908333	0.0844444	0.0741667	0.0641667	0.0544444	0.0397222	0.0322222	0.0197222	0.0186111	0.0133333	0.00944444	0.0111111
6	0	0	0	0	0	0	0	0	0	0	0	0	0.0025	0.005	0.00777778	0.0202778	0.0291667	0.0547222	0.0636111	0.0858333	0.0891667	0.0983333	0.0977778	0.0988889	0.0947222	0.0986111	0.0966667	0.0966667	0.0866667	0.09	0.0808333	0.0769444	0.0638889	0.0536111	0.0444444	0.0341667	0.0222222	0.0219444	0.0125	0.0111111	0.00694444
7	0	0	0	0	0	0	0	0	0	0.000277778	0.000277778	0.000833333	0.00138889	0.00555556	0.00722222	0.0211111	0.0316667	0.0494444	0.0702778	0.0819444	0.0830556	0.0933333	0.0961111	0.0977778	0.0941667	0.0986111	0.0975	0.0941667	0.0916667	0.0869444	0.0833333	0.0755556	0.0680556	0.0511111	0.0380556	0.0319444	0.0261111	0.0191667	0.0158333	0.0130556	0.00833333
8	0	0	0	0	0	0	0	0	0	0.000277778	0.000555556	0.000277778	0.000833333	0.00527778	0.0130556	0.0202778	0.0380556	0.0491667	0.0694444	0.0830556	0.0891667	0.0930556	0.0969444	0.0966667	0.0966667	0.0941667	0.0966667	0.0938889	0.0911111	0.0825	0.0833333	0.0705556	0.0619444	0.0511111	0.0397222	0.0286111	0.0261111	0.0172222	0.0180556	0.0125	0.00833333
9	0	0	0	0	0	0	0	0	0	0	0	0.000555556	0.00111111	0.00277778	0.0108333	0.0197222	0.0291667	0.0558333	0.0694444	0.0783333	0.0905556	0.0938889	0.0977778	0.0991667	0.100556	0.0975	0.0963889	0.0925	0.0941667	0.0866667	0.0811111	0.0719444	0.0633333	0.0541667	0.0441667	0.035	0.0297222	0.0183333	0.0161111	0.0119444	0.0119444
10	0	0	0	0	0	0	0	0	0	0	0	0.000555556	0.00138889	0.00416667	0.0102778	0.0202778	0.0322222	0.05	0.0644444	0.0805556	0.0891667	0.0919444	0.0944444	0.0944444	0.0994444	0.0963889	0.0936111	0.0922222	0.0947222	0.0861111	0.0811111	0.0733333	0.06	0.0513889	0.0452778	0.0269444	0.0252778	0.0177778	0.0161111	0.0111111	0.00916667
11	0	0	0	0	0	0	0	0	0	0	0	0.000277778	0.00194444	0.00388889	0.0111111	0.0205556	0.0308333	0.0466667	0.065	0.0786111	0.09	0.0944444	0.0961111	0.0991667	0.0972222	0.101111	0.0983333	0.0930556	0.0877778	0.0880556	0.0825	0.0708333	0.0611111	0.0558333	0.0461111	0.0302778	0.0288889	0.0147222	0.015	0.00944444	0.0113889
12	0	0	0	0	0	0	0	0	0	0	0	0.000833333	0.00222222	0.00305556	0.00833333	0.0155556	0.0325	0.0508333	0.0683333	0.0844444	0.0825	0.0927778	0.0952778	0.0952778	0.0983333	0.0955556	0.0977778	0.0938889	0.0905556	0.0861111	0.0838889	0.0725	0.0602778	0.0547222	0.0444444	0.0361111	0.0230556	0.0241667	0.0133333	0.0116667	0.00861111
13	0	0	0	0	0	0	0	0	0	0	0	0.000555556	0.000555556	0.00527778	0.00916667	0.0180556	0.0352778	0.0538889	0.0633333	0.0788889	0.0858333	0.0927778	0.0961111	0.0980556	0.101667	0.0961111	0.0963889	0.0936111	0.0963889	0.0877778	0.0827778	0.0713889	0.0622222	0.0547222	0.0436111	0.0313889	0.0252778	0.0169444	0.0197222	0.0119444	0.00861111
14	0	0	0	0	0	0	0	0	0	0.000277778	0.000555556	0.000833333	0.00138889	0.00388889	0.0105556	0.0175	0.0330556	0.0502778	0.0730556	0.0802778	0.0894444	0.0944444	0.095	0.0925	0.100278	0.0958333	0.0955556	0.0947222	0.0911111	0.0866667	0.0802778	0.0730556	0.0677778	0.055	0.0408333	0.0316667	0.025	0.0183333	0.0161111	0.0111111	0.00916667
15	0	0	0	0	0	0	0	0	0	0	0	0.00194444	0.00194444	0.00472222	0.0075	0.0188889	0.0363889	0.0511111	0.0677778	0.0805556	0.0886111	0.0958333	0.0988889	0.0963889	0.0980556	0.0980556	0.0972222	0.0966667	0.0875	0.0875	0.0805556	0.0697222	0.0658333	0.0547222	0.0430556	0.03	0.0286111	0.0188889	0.0147222	0.0130556	0.0075
16	0	0	0	0	0	0	0	0	0	0	0.000555556	0.000555556	0.00111111	0.005	0.00861111	0.0205556	0.0288889	0.0519444	0.0686111	0.0788889	0.0888889	0.0908333	0.0941667	0.0969444	0.0952778	0.0952778	0.0963889	0.0966667	0.0908333	0.0877778	0.0855556	0.075	0.0663889	0.0525	0.0430556	0.0311111	0.0263889	0.0166667	0.0191667	0.0141667	0.00666667
17	0	0	0	0	0	0	0	0	0	0	0.000277778	0.000833333	0.00166667	0.00333333	0.00944444	0.0216667	0.0330556	0.0522222	0.0691667	0.0827778	0.0880556	0.0927778	0.0988889	0.095	0.0958333	0.0941667	0.0972222	0.0897222	0.0891667	0.0888889	0.0841667	0.0738889	0.0602778	0.0547222	0.0461111	0.0305556	0.0269444	0.0163889	0.0169444	0.0105556	0.00805556
18	0	0	0	0	0	0	0	0	0	0	0.000277778	0.000277778	0.000277778	0.00222222	0.0116667	0.0163889	0.0352778	0.0519444	0.0647222	0.0783333	0.0863889	0.0969444	0.0911111	0.0980556	0.100833	0.0947222	0.100278	0.0947222	0.0963889	0.0883333	0.0825	0.0738889	0.0641667	0.0458333	0.0438889	0.0338889	0.0247222	0.0194444	0.0166667	0.0125	0.0111111
19	0	0	0	0	0	0	0	0	0	0	0.000277778	0.000555556	0.00138889	0.00305556	0.0111111	0.0216667	0.0286111	0.0494444	0.0636111	0.0819444	0.0908333	0.0933333	0.0927778	0.0963889	0.0977778	0.0972222	0.0966667	0.0969444	0.0927778	0.0852778	0.0836111	0.0705556	0.0616667	0.0536111	0.0447222	0.0263889	0.0261111	0.0213889	0.015	0.0113889	0.00916667
20	0	0	0	0	0	0	0	0	0	0	0	0	0.00166667	0.00444444	0.00944444	0.0183333	0.0341667	0.0472222	0.0686111	0.085	0.0858333	0.0944444	0.0969444	0.0927778	0.0938889	0.0961111	0.095	0.0969444	0.0952778	0.0891667	0.0819444	0.0725	0.0594444	0.0491667	0.0455556	0.0305556	0.0272222	0.0152778	0.0113889	0.0111111	0.00777778
21	0	0	0	0	0	0	0	0	0	0	0.000277778	0.00138889	0.00111111	0.00416667	0.00833333	0.0183333	0.0352778	0.0497222	0.0675	0.0811111	0.09	0.0938889	0.0955556	0.0966667	0.0961111	0.0961111	0.0961111	0.0938889	0.0913889	0.0897222	0.0811111	0.0716667	0.0630556	0.0558333	0.0491667	0.0325	0.0227778	0.0202778	0.0127778	0.0127778	0.00944444
22	0	0	0	0	0	0	0	0	0	0	0	0.000833333	0.00138889	0.00472222	0.00722222	0.0197222	0.0363889	0.0530556	0.07	0.0761111	0.0927778	0.0902778	0.0955556	0.100278	0.0983333	0.0980556	0.095	0.0894444	0.09	0.0863889	0.0825	0.0758333	0.0661111	0.0538889	0.0438889	0.0333333	0.0269444	0.0222222	0.0166667	0.0127778	0.00861111
23	0	0	0	0	0	0	0	0	0.000277778	0.000277778	0.000277778	0.000555556	0.00111111	0.00277778	0.0075	0.015	0.0355556	0.0502778	0.0627778	0.0838889	0.0855556	0.0969444	0.0958333	0.0997222	0.0975	0.0988889	0.0955556	0.0972222	0.0933333	0.0838889	0.0825	0.0747222	0.0652778	0.0522222	0.0441667	0.0319444	0.0258333	0.0177778	0.0169444	0.0122222	0.00861111
24	0	0	0	0	0	0	0	0	0	0	0.000277778	0.000555556	0.00138889	0.00444444	0.00916667	0.0169444	0.0344444	0.0480556	0.065	0.0866667	0.0875	0.0933333	0.0947222	0.0930556	0.0969444	0.0930556	0.0975	0.0933333	0.0947222	0.0877778	0.0836111	0.0727778	0.0605556	0.0522222	0.0416667	0.0313889	0.0261111	0.0155556	0.0155556	0.0152778	0.00722222
25	0	0	0	0	0	0	0	0	0	0	0	0.000833333	0.00111111	0.00166667	0.00805556	0.0186111	0.0338889	0.0527778	0.0661111	0.0797222	0.0880556	0.0963889	0.0944444	0.0977778	0.0988889	0.0969444	0.0975	0.0913889	0.0975	0.0888889	0.08	0.0736111	0.0661111	0.0497222	0.0416667	0.0366667	0.0272222	0.0177778	0.0113889	0.0119444	0.00777778
26	0	0	0	0	0	0	0	0	0	0	0.000277778	0.000555556	0.000833333	0.00416667	0.0116667	0.0166667	0.0275	0.0558333	0.0697222	0.0858333	0.0858333	0.0963889	0.0975	0.0944444	0.0988889	0.0963889	0.0963889	0.0952778	0.0880556	0.0880556	0.0838889	0.0738889	0.0611111	0.0561111	0.0411111	0.0369444	0.0277778	0.0169444	0.0147222	0.0125	0.0111111
27	0	0	0	0	0	0	0	0	0	0	0.000277778	0	0.000555556	0.00472222	0.0075	0.0177778	0.0336111	0.0544444	0.0713889	0.0791667	0.0883333	0.0941667	0.0969444	0.0963889	0.0980556	0.0986111	0.0983333	0.0933333	0.0966667	0.0869444	0.0825	0.0738889	0.0619444	0.0536111	0.035	0.0338889	0.0258333	0.0141667	0.0155556	0.00972222	0.00694444
28	0	0	0	0	0	0	0	0	0	0	0.000277778	0.000277778	0.00166667	0.00277778	0.0075	0.0166667	0.0361111	0.0530556	0.0694444	0.0841667	0.0908333	0.09	0.0969444	0.0961111	0.0952778	0.0980556	0.0902778	0.0925	0.0941667	0.0861111	0.0852778	0.0761111	0.0644444	0.0469444	0.0405556	0.0358333	0.0297222	0.0191667	0.0138889	0.0122222	0.00777778
29	0	0	0	0	0	0	0	0	0	0	0	0.000833333	0.00111111	0.00611111	0.0116667	0.0152778	0.035	0.0475	0.0733333	0.0822222	0.0930556	0.0927778	0.095	0.0966667	0.0980556	0.1	0.0977778	0.0922222	0.0916667	0.0880556	0.0797222	0.0769444	0.0605556	0.0525	0.0416667	0.03	0.0225	0.0222222	0.0127778	0.0127778	0.00972222
30	0	0	0	0	0	0	0	0	0	0	0	0.000555556	0.00138889	0.00611111	0.00777778	0.0163889	0.0355556	0.0547222	0.0688889	0.0827778	0.0911111	0.0891667	0.0958333	0.0969444	0.102222	0.0961111	0.0975	0.0927778	0.0861111	0.0936111	0.0816667	0.0741667	0.0644444	0.0527778	0.0483333	0.0391667	0.0216667	0.0177778	0.0147222	0.0113889	0.00611111
31	0	0	0	0	0	0	0	0	0	0	0.000555556	0	0.00194444	0.00416667	0.00888889	0.0194444	0.0355556	0.0469444	0.0713889	0.0858333	0.0922222	0.0941667	0.0963889	0.095	0.0972222	0.095	0.0963889	0.0986111	0.0958333	0.0927778	0.0830556	0.0713889	0.0661111	0.0577778	0.0411111	0.0327778	0.0213889	0.0205556	0.0122222	0.0125	0.00722222
32	0	0	0	0	0	0	0	0	0	0	0.000833333	0.000833333	0.00111111	0.00416667	0.0102778	0.0152778	0.0333333	0.0508333	0.0666667	0.0791667	0.0888889	0.0952778	0.0936111	0.0936111	0.0972222	0.101111	0.0972222	0.0988889	0.0916667	0.0880556	0.0827778	0.0713889	0.0611111	0.0575	0.0388889	0.0352778	0.0277778	0.0202778	0.0141667	0.0113889	0.00916667
33	0	0	0	0	0	0	0	0	0	0.000277778	0.000277778	0.000277778	0.00194444	0.00277778	0.00722222	0.0186111	0.0358333	0.0491667	0.0697222	0.0847222	0.0880556	0.0938889	0.0927778	0.0941667	0.0991667	0.0955556	0.0972222	0.0908333	0.0997222	0.0897222	0.0755556	0.0744444	0.0669444	0.0538889	0.0438889	0.0330556	0.025	0.0188889	0.0141667	0.0113889	0.0105556
34	0	0	0	0	0	0	0	0	0	0	0.000277778	0.000833333	0.00222222	0.00388889	0.0125	0.0191667	0.0316667	0.0541667	0.0683333	0.0827778	0.0847222	0.0941667	0.0941667	0.0972222	0.0972222	0.0991667	0.0938889	0.0988889	0.0919444	0.0880556	0.0797222	0.0725	0.0661111	0.0547222	0.0391667	0.0313889	0.0263889	0.0111111	0.0186111	0.0113889	0.00472222
35	0	0	0	0	0	0	0	0	0	0	0	0.000555556	0.00138889	0.00194444	0.0119444	0.0177778	0.03	0.0544444	0.0686111	0.0847222	0.0897222	0.0980556	0.1	0.0975	0.0963889	0.0952778	0.0969444	0.0936111	0.0902778	0.0858333	0.0783333	0.0716667	0.0575	0.0513889	0.0397222	0.0327778	0.0230556	0.0197222	0.0158333	0.0116667	0.0075
36	0	0	0	0	0	0	0	0	0	0	0	0.00111111	0.00111111	0.00111111	0.0113889	0.0194444	0.0302778	0.045	0.0725	0.0805556	0.0886111	0.0997222	0.0958333	0.0966667	0.0969444	0.0977778	0.0936111	0.0902778	0.0927778	0.0861111	0.0786111	0.0747222	0.0663889	0.0547222	0.0444444	0.0352778	0.0288889	0.0147222	0.0158333	0.0113889	0.0075
37	0	0	0	0	0	0	0	0	0	0	0	0.000833333	0.00138889	0.00416667	0.00888889	0.0177778	0.0280556	0.0522222	0.0680556	0.0788889	0.0902778	0.0941667	0.095	0.1	0.0955556	0.0977778	0.095	0.0936111	0.0919444	0.0894444	0.0880556	0.0713889	0.0644444	0.0547222	0.0413889	0.0338889	0.0244444	0.0169444	0.015	0.0113889	0.0108333
38	0	0	0	0	0	0	0	0	0	0	0.000277778	0.000833333	0.00222222	0.00361111	0.00972222	0.0175	0.0316667	0.0533333	0.0697222	0.0841667	0.0875	0.0933333	0.0936111	0.0966667	0.0958333	0.100278	0.0966667	0.0988889	0.0936111	0.0905556	0.0822222	0.0736111	0.0630556	0.0580556	0.0444444	0.0319444	0.0236111	0.0175	0.0144444	0.0111111	0.00805556
39	0	0	0	0	0	0	0	0	0	0	0	0.000555556	0.000833333	0.00666667	0.00861111	0.0161111	0.0319444	0.0455556	0.0680556	0.0788889	0.0880556	0.0916667	0.0930556	0.0936111	0.095	0.0958333	0.0977778	0.0938889	0.0872222	0.09	0.08	0.0766667	0.0608333	0.0516667	0.0419444	0.0333333	0.0247222	0.0161111	0.0127778	0.0105556	0.0122222
40	0	0	0	0	0	0	0	0	0	0	0.000277778	0.000833333	0.000555556	0.00388889	0.01	0.0144444	0.0330556	0.0494444	0.0652778	0.0775	0.0908333	0.095	0.0963889	0.0980556	0.0997222	0.0930556	0.0966667	0.0961111	0.0938889	0.0916667	0.0827778	0.0725	0.0608333	0.055	0.0430556	0.0277778	0.0288889	0.0194444	0.0144444	0.00972222	0.0102778
41	0	0	0	0	0	0	0	0	0	0	0.000555556	0.000833333	0.00222222	0.0025	0.00888889	0.0188889	0.0338889	0.0516667	0.0677778	0.0780556	0.0897222	0.0925	0.0994444	0.101111	0.0975	0.0941667	0.0916667	0.095	0.0891667	0.0883333	0.0813889	0.0688889	0.0641667	0.0555556	0.0425	0.0330556	0.0213889	0.0208333	0.0152778	0.0122222	0.00833333
42	0	0	0	0	0	0	0	0	0	0	0	0.000833333	0.00166667	0.00305556	0.00777778	0.0152778	0.0327778	0.0516667	0.0705556	0.0830556	0.0883333	0.0963889	0.0947222	0.0961111	0.100278	0.0941667	0.0977778	0.0933333	0.09	0.0902778	0.0797222	0.0772222	0.0644444	0.055	0.0419444	0.0327778	0.0225	0.0183333	0.0141667	0.0119444	0.00916667
43	0	0	0	0	0	0	0	0	0	0.000277778	0.000833333	0.000277778	0.000277778	0.005	0.01	0.0152778	0.0341667	0.0505556	0.065	0.0808333	0.0880556	0.0963889	0.0927778	0.0958333	0.0986111	0.0975	0.0958333	0.0913889	0.0925	0.0861111	0.0841667	0.0752778	0.0663889	0.0538889	0.0469444	0.0291667	0.0238889	0.0202778	0.0161111	0.0127778	0.0105556
44	0	0	0	0	0	0	0	0	0	0	0.000277778	0.000277778	0.000555556	0.00388889	0.0108333	0.0169444	0.0291667	0.0513889	0.0686111	0.0825	0.0861111	0.0988889	0.0963889	0.0938889	0.0963889	0.0980556	0.103333	0.095	0.0919444	0.0897222	0.085	0.0702778	0.0647222	0.0558333	0.0422222	0.0372222	0.0244444	0.0152778	0.0130556	0.0130556	0.0111111
45	0	0	0	0	0	0	0	0	0	0	0	0.00111111	0.00194444	0.00305556	0.0111111	0.0186111	0.0363889	0.0533333	0.0680556	0.0827778	0.0894444	0.0977778	0.0936111	0.0930556	0.100556	0.0963889	0.0961111	0.0983333	0.0925	0.0905556	0.0783333	0.0736111	0.0647222	0.0566667	0.045	0.0338889	0.0233333	0.0194444	0.0113889	0.00944444	0.01
46	0	0	0	0	0	0	0	0	0	0	0.000277778	0	0.00111111	0.005	0.0102778	0.0191667	0.0316667	0.055	0.0638889	0.0777778	0.0908333	0.09	0.0969444	0.0955556	0.0941667	0.0941667	0.0969444	0.095	0.0938889	0.085	0.0825	0.0783333	0.0666667	0.0536111	0.0419444	0.0355556	0.0255556	0.0219444	0.0163889	0.0111111	0.0108333
47	0	0	0	0	0	0	0	0	0	0	0.000277778	0.00111111	0.0025	0.00361111	0.01	0.0183333	0.0322222	0.0566667	0.0633333	0.0758333	0.0880556	0.0933333	0.0961111	0.1	0.0966667	0.0958333	0.0955556	0.0922222	0.0897222	0.0897222	0.0797222	0.0711111	0.0630556	0.0516667	0.0441667	0.0313889	0.0280556	0.0230556	0.0155556	0.0111111	0.00972222
48	0	0	0	0	0	0	0	0	0	0	0	0.000277778	0.00277778	0.00305556	0.0108333	0.0180556	0.0327778	0.0511111	0.0647222	0.0822222	0.0911111	0.0963889	0.0925	0.0986111	0.0947222	0.0955556	0.0975	0.0958333	0.0913889	0.0941667	0.0827778	0.0761111	0.0644444	0.0522222	0.0408333	0.0341667	0.0238889	0.0175	0.0144444	0.0113889	0.0127778
49	0	0	0	0	0	0	0	0	0	0.000277778	0.000277778	0.000833333	0.000833333	0.00361111	0.00833333	0.0188889	0.0366667	0.0533333	0.0663889	0.0827778	0.0875	0.095	0.0983333	0.0963889	0.0991667	0.0977778	0.0961111	0.0880556	0.0897222	0.0891667	0.0758333	0.0705556	0.0661111	0.0469444	0.0455556	0.0319444	0.0244444	0.0183333	0.0161111	0.00972222	0.00888889
50	0	0	0	0	0	0	0	0	0	0.000277778	0.000277778	0.000555556	0.000833333	0.00388889	0.0116667	0.0161111	0.0325	0.0508333	0.0641667	0.0836111	0.0891667	0.0911111	0.0966667	0.0955556	0.0969444	0.0966667	0.0952778	0.095	0.0913889	0.0933333	0.0816667	0.0711111	0.0669444	0.0472222	0.0427778	0.0316667	0.025	0.0188889	0.0136111	0.00916667	0.00805556
51	0	0	0	0	0	0	0	0	0	0	0	0.00138889	0.00166667	0.00472222	0.00916667	0.0161111	0.0319444	0.0505556	0.0661111	0.0833333	0.0891667	0.0916667	0.0963889	0.0944444	0.095	0.0936111	0.0955556	0.0944444	0.0922222	0.0888889	0.0808333	0.0761111	0.0663889	0.0555556	0.0408333	0.0325	0.0258333	0.0216667	0.0163889	0.0141667	0.00972222
52	0	0	0	0	0	0	0	0	0	0	0	0.000833333	0.000833333	0.00444444	0.00833333	0.0180556	0.0294444	0.0516667	0.07	0.0866667	0.0925	0.0930556	0.0961111	0.0980556	0.0958333	0.0961111	0.095	0.0983333	0.0925	0.0886111	0.0763889	0.0763889	0.0655556	0.0513889	0.0430556	0.0338889	0.0277778	0.0208333	0.0136111	0.0116667	0.00916667
53	0	0	0	0	0	0	0	0	0	0	0.000277778	0.000555556	0.00138889	0.00583333	0.0075	0.0219444	0.0325	0.0536111	0.0713889	0.0786111	0.0888889	0.0902778	0.0972222	0.0930556	0.0941667	0.0997222	0.0947222	0.0927778	0.0908333	0.085	0.085	0.0761111	0.0638889	0.0530556	0.0380556	0.0327778	0.0225	0.0175	0.0122222	0.00972222	0.00833333
54	0	0	0	0	0	0	0	0	0	0.000277778	0.000555556	0.000555556	0.00138889	0.00555556	0.00944444	0.0188889	0.0327778	0.0519444	0.0672222	0.0813889	0.0886111	0.0916667	0.095	0.0983333	0.095	0.095	0.0986111	0.0969444	0.0894444	0.0916667	0.0841667	0.07	0.0602778	0.0591667	0.0444444	0.0286111	0.0211111	0.0213889	0.0119444	0.0119444	0.00916667
55	0	0	0	0	0	0	0	0	0	0	0.000277778	0.000555556	0.00194444	0.00388889	0.00944444	0.0186111	0.0297222	0.0552778	0.0658333	0.0794444	0.0905556	0.0938889	0.0947222	0.095	0.0958333	0.0963889	0.0963889	0.0938889	0.0952778	0.0886111	0.08	0.0733333	0.07	0.0527778	0.0427778	0.0369444	0.0261111	0.0202778	0.0161111	0.0136111	0.00916667
56	0	0	0	0	0	0	0	0	0	0	0.000277778	0.000555556	0.00111111	0.005	0.00972222	0.0197222	0.0361111	0.0541667	0.07	0.0819444	0.09	0.0927778	0.0986111	0.0986111	0.0966667	0.0922222	0.0944444	0.0975	0.0933333	0.0872222	0.0811111	0.0747222	0.0616667	0.0480556	0.0358333	0.0338889	0.0236111	0.0191667	0.0155556	0.0108333	0.00916667
57	0	0	0	0	0	0	0	0	0	0.000277778	0.000277778	0.000833333	0.00111111	0.00472222	0.00972222	0.0219444	0.0336111	0.0494444	0.0683333	0.0816667	0.085	0.0975	0.0963889	0.0966667	0.095	0.095	0.0977778	0.0969444	0.0919444	0.0883333	0.0822222	0.0772222	0.0625	0.0530556	0.0422222	0.0325	0.0255556	0.0191667	0.0136111	0.00861111	0.00916667
58	0	0	0	0	0	0	0	0	0	0	0	0.000555556	0.00222222	0.00583333	0.01	0.0202778	0.0363889	0.0508333	0.0655556	0.0797222	0.0888889	0.0927778	0.100278	0.0972222	0.0944444	0.0936111	0.0966667	0.0938889	0.0916667	0.0855556	0.08	0.0705556	0.0627778	0.0569444	0.0436111	0.0308333	0.0241667	0.0205556	0.0177778	0.00833333	0.00888889
59	0	0	0	0	0	0	0	0	0	0	0.000277778	0.000555556	0.00111111	0.00416667	0.00944444	0.0186111	0.0338889	0.0516667	0.0683333	0.0805556	0.0902778	0.0944444	0.0941667	0.0938889	0.0963889	0.0955556	0.0952778	0.0961111	0.0972222	0.0897222	0.0813889	0.0730556	0.0627778	0.0577778	0.0427778	0.0316667	0.0266667	0.0158333	0.0147222	0.0105556	0.0125
60	0	0	0	0	0	0	0	0	0	0	0.000555556	0.000277778	0.00194444	0.00333333	0.0075	0.0194444	0.0338889	0.0519444	0.0688889	0.0805556	0.0872222	0.0930556	0.0930556	0.0955556	0.100556	0.0980556	0.0947222	0.0911111	0.0930556	0.0838889	0.0819444	0.0747222	0.0669444	0.0533333	0.0411111	0.0325	0.0252778	0.0169444	0.0144444	0.0102778	0.00805556
61	0	0	0	0	0	0	0	0.000277778	0	0	0	0.000555556	0.000555556	0.00333333	0.00777778	0.0225	0.0327778	0.0508333	0.0688889	0.0788889	0.0922222	0.0938889	0.0947222	0.0975	0.0961111	0.0966667	0.0988889	0.0986111	0.0922222	0.0877778	0.0816667	0.0755556	0.0644444	0.0472222	0.0425	0.0366667	0.0272222	0.0155556	0.0122222	0.0122222	0.00666667
62	0	0	0	0	0	0	0	0	0	0	0.000555556	0.000277778	0.000555556	0.00694444	0.00972222	0.0180556	0.0352778	0.0494444	0.0647222	0.0783333	0.0838889	0.0969444	0.0916667	0.0994444	0.0936111	0.0969444	0.0969444	0.0972222	0.0883333	0.0861111	0.0825	0.0722222	0.0636111	0.0519444	0.0433333	0.03	0.0247222	0.0175	0.0169444	0.00944444	0.00861111
63	0	0	0	0	0	0	0	0	0	0	0	0.000833333	0.00138889	0.00444444	0.0105556	0.0158333	0.0355556	0.0508333	0.0644444	0.0802778	0.0880556	0.0941667	0.0955556	0.1	0.0958333	0.0963889	0.0988889	0.0930556	0.0930556	0.0936111	0.0847222	0.0752778	0.065	0.0525	0.0411111	0.0330556	0.0269444	0.0152778	0.0172222	0.0130556	0.0105556
64	0	0	0	0	0	0	0	0	0	0.000277778	0	0.000833333	0.00111111	0.00333333	0.00972222	0.0177778	0.0286111	0.0469444	0.0633333	0.0797222	0.0905556	0.0975	0.0969444	0.0966667	0.0952778	0.0975	0.0922222	0.0977778	0.0875	0.0830556	0.0797222	0.0730556	0.0641667	0.0533333	0.0444444	0.0358333	0.0227778	0.0194444	0.0127778	0.00888889	0.00694444
65	0	0	0	0	0	0	0	0	0	0	0.000277778	0.000555556	0.000555556	0.00444444	0.00833333	0.0188889	0.0341667	0.0555556	0.0688889	0.0825	0.0888889	0.0983333	0.0927778	0.0961111	0.0997222	0.0930556	0.0947222	0.0944444	0.0894444	0.0883333	0.0827778	0.0708333	0.0608333	0.0519444	0.0405556	0.0291667	0.0236111	0.0180556	0.0186111	0.00861111	0.00777778
66	0	0	0	0	0	0	0	0	0	0	0.000277778	0.000833333	0.00222222	0.00416667	0.00972222	0.0175	0.035	0.0483333	0.0683333	0.0786111	0.0886111	0.0905556	0.0952778	0.0983333	0.0961111	0.0994444	0.0980556	0.0933333	0.0919444	0.0872222	0.085	0.0747222	0.0597222	0.0577778	0.0466667	0.0341667	0.0258333	0.0213889	0.015	0.0130556	0.0111111
67	0	0	0	0	0	0	0	0	0	0	0	0.000555556	0.00138889	0.00388889	0.0127778	0.0186111	0.0327778	0.0480556	0.0669444	0.0791667	0.0891667	0.0966667	0.0930556	0.0988889	0.0994444	0.095	0.0961111	0.0947222	0.0925	0.0863889	0.0822222	0.0722222	0.0644444	0.0547222	0.0427778	0.0336111	0.0244444	0.0202778	0.0127778	0.0119444	0.005
68	0	0	0	0	0	0	0	0	0	0.000277778	0	0.000833333	0.000833333	0.00333333	0.0108333	0.0197222	0.0311111	0.0497222	0.0680556	0.0836111	0.0883333	0.0938889	0.095	0.0988889	0.0966667	0.0980556	0.0955556	0.0955556	0.0916667	0.0897222	0.0805556	0.0716667	0.0636111	0.0569444	0.0425	0.0338889	0.0216667	0.0161111	0.0127778	0.01	0.01
69	0	0	0	0	0	0	0	0	0	0	0	0.000833333	0.00138889	0.00638889	0.00916667	0.0205556	0.0319444	0.0505556	0.0683333	0.0836111	0.0925	0.0958333	0.0963889	0.101111	0.0994444	0.0969444	0.095	0.0997222	0.0919444	0.0872222	0.0777778	0.0730556	0.0644444	0.0522222	0.0425	0.0325	0.0280556	0.0183333	0.0155556	0.0102778	0.0119444
70	0	0	0	0	0	0	0	0	0	0	0.000555556	0.00166667	0.00166667	0.00388889	0.0105556	0.0172222	0.0333333	0.0516667	0.0702778	0.0791667	0.0858333	0.0938889	0.0925	0.0975	0.0963889	0.0988889	0.0952778	0.0930556	0.0938889	0.0841667	0.0811111	0.0719444	0.065	0.0572222	0.0383333	0.0338889	0.025	0.0163889	0.0175	0.0102778	0.0116667
71	0	0	0	0	0	0	0	0	0	0	0.000277778	0	0.00166667	0.00444444	0.00972222	0.0194444	0.0330556	0.0461111	0.0655556	0.0788889	0.0877778	0.0930556	0.0972222	0.100556	0.0972222	0.0961111	0.0991667	0.095	0.0916667	0.0891667	0.0819444	0.0711111	0.0647222	0.0516667	0.0433333	0.035	0.0263889	0.0205556	0.0144444	0.0105556	0.0105556
72	0	0	0	0	0	0	0	0	0	0	0	0.000555556	0.00138889	0.00416667	0.0111111	0.0202778	0.0336111	0.0516667	0.0686111	0.0816667	0.0858333	0.0952778	0.0952778	0.0972222	0.0933333	0.0977778	0.0966667	0.0963889	0.0955556	0.0880556	0.0777778	0.0761111	0.0697222	0.0519444	0.0397222	0.0361111	0.0269444	0.0191667	0.015	0.0136111	0.00694444
73	0	0	0	0	0	0	0	0	0	0.000277778	0.000277778	0	0.00138889	0.00444444	0.00972222	0.0213889	0.03	0.0483333	0.0666667	0.0763889	0.0886111	0.0916667	0.0988889	0.0966667	0.0972222	0.0977778	0.0955556	0.0975	0.0908333	0.0861111	0.0827778	0.0719444	0.0625	0.0508333	0.0461111	0.0347222	0.0258333	0.015	0.0136111	0.0122222	0.00861111
74	0	0	0	0	0	0	0	0	0	0	0	0.000555556	0.00166667	0.00472222	0.00694444	0.0202778	0.0336111	0.0522222	0.0688889	0.0786111	0.0872222	0.0925	0.0933333	0.0991667	0.0969444	0.1	0.0963889	0.0955556	0.0930556	0.0861111	0.0786111	0.0747222	0.0608333	0.0513889	0.0422222	0.0311111	0.0225	0.0197222	0.0125	0.0113889	0.00916667
75	0	0	0	0	0	0	0	0	0	0	0	0.00111111	0.00166667	0.00416667	0.00944444	0.0194444	0.0311111	0.0494444	0.0658333	0.0825	0.0886111	0.0952778	0.0952778	0.0961111	0.0972222	0.0955556	0.0938889	0.0908333	0.0894444	0.0861111	0.0838889	0.0758333	0.0619444	0.0522222	0.0475	0.03	0.0222222	0.0202778	0.0175	0.0105556	0.00888889
76	0	0	0	0	0	0	0	0	0	0	0	0	0.00222222	0.00333333	0.0105556	0.0194444	0.0291667	0.0513889	0.0672222	0.0747222	0.0863889	0.0919444	0.0936111	0.0961111	0.0952778	0.0972222	0.0944444	0.0938889	0.0930556	0.0886111	0.0752778	0.0741667	0.0644444	0.0555556	0.0433333	0.0341667	0.0275	0.0219444	0.0155556	0.0111111	0.00888889
77	0	0	0	0	0	0	0	0	0	0	0	0.000277778	0.00277778	0.00472222	0.00888889	0.0177778	0.035	0.0516667	0.0688889	0.0802778	0.0905556	0.0955556	0.0911111	0.0997222	0.0983333	0.0936111	0.0977778	0.0952778	0.0938889	0.0894444	0.0888889	0.0747222	0.0625	0.0536111	0.0416667	0.0333333	0.0247222	0.0194444	0.0133333	0.0130556	0.00777778
78	0	0	0	0	0	0	0	0	0	0	0.000277778	0.000555556	0.00194444	0.00472222	0.00694444	0.0172222	0.0311111	0.0538889	0.065	0.0852778	0.0863889	0.0938889	0.0977778	0.0966667	0.0975	0.0980556	0.0977778	0.0955556	0.0908333	0.0880556	0.0833333	0.0741667	0.0605556	0.0466667	0.0438889	0.0391667	0.0258333	0.0194444	0.0166667	0.0119444	0.00861111
79	0	0	0	0	0	0	0	0	0	0	0.000277778	0.000277778	0.00138889	0.00361111	0.0122222	0.0216667	0.0327778	0.0516667	0.0688889	0.0819444	0.0894444	0.0933333	0.0947222	0.0955556	0.0977778	0.095	0.0938889	0.0955556	0.0897222	0.0866667	0.0830556	0.0702778	0.065	0.0502778	0.0433333	0.0297222	0.0294444	0.0191667	0.0136111	0.0116667	0.0105556
80	0	0	0	0	0	0	0	0	0	0	0	0	0.00111111	0.00388889	0.0119444	0.0191667	0.0325	0.0497222	0.07	0.0819444	0.0905556	0.0933333	0.0986111	0.1025	0.0961111	0.0927778	0.0958333	0.0977778	0.0963889	0.0861111	0.0827778	0.0725	0.0622222	0.05	0.0416667	0.0294444	0.0233333	0.0219444	0.0152778	0.01	0.00694444
81	0	0	0	0	0	0	0	0	0	0	0.000277778	0	0.00194444	0.00416667	0.00777778	0.0188889	0.0338889	0.0508333	0.0686111	0.0822222	0.0861111	0.0947222	0.0936111	0.0936111	0.0975	0.0955556	0.0972222	0.0969444	0.0913889	0.0897222	0.0819444	0.0694444	0.0605556	0.0511111	0.0488889	0.0325	0.0252778	0.0163889	0.0161111	0.0122222	0.00916667
82	0	0	0	0	0	0	0	0	0	0	0.000277778	0.000833333	0.00194444	0.00194444	0.0116667	0.0180556	0.0319444	0.0463889	0.0688889	0.0791667	0.0891667	0.0941667	0.0933333	0.0980556	0.0955556	0.101944	0.0963889	0.095	0.095	0.09	0.0802778	0.0755556	0.0613889	0.0563889	0.0461111	0.0363889	0.0275	0.0208333	0.0133333	0.0136111	0.00777778
83	0	0	0	0	0	0	0	0	0	0	0	0.000833333	0.00111111	0.00638889	0.0113889	0.0155556	0.0372222	0.0497222	0.0705556	0.0811111	0.0888889	0.0919444	0.0930556	0.0961111	0.0977778	0.0997222	0.0986111	0.0977778	0.0952778	0.0838889	0.0811111	0.0802778	0.0616667	0.0605556	0.0430556	0.0311111	0.0225	0.0180556	0.0188889	0.0102778	0.00805556
84	0	0	0	0	0	0	0	0	0	0	0	0	0.00111111	0.00444444	0.0108333	0.0194444	0.0247222	0.0491667	0.065	0.0783333	0.0913889	0.0947222	0.0952778	0.0952778	0.0986111	0.0994444	0.0958333	0.0966667	0.0952778	0.0861111	0.0836111	0.0755556	0.0597222	0.0530556	0.0422222	0.0363889	0.0252778	0.0180556	0.0161111	0.0133333	0.00833333
85	0	0	0	0	0	0	0	0	0	0	0.000277778	0.00111111	0.00222222	0.0025	0.0075	0.0197222	0.0344444	0.0516667	0.0688889	0.0830556	0.0919444	0.0916667	0.0972222	0.0983333	0.0941667	0.101111	0.0933333	0.0955556	0.0913889	0.0861111	0.0852778	0.0736111	0.0652778	0.0538889	0.0405556	0.0333333	0.0219444	0.0175	0.0183333	0.00888889	0.00638889
86	0	0	0	0	0	0	0	0	0	0.000277778	0	0.000555556	0.0025	0.00333333	0.00805556	0.0180556	0.035	0.0502778	0.0730556	0.0833333	0.0894444	0.0933333	0.0980556	0.0975	0.0975	0.0980556	0.0975	0.0977778	0.0938889	0.09	0.0855556	0.0788889	0.0638889	0.0547222	0.0375	0.04	0.0213889	0.0172222	0.015	0.0133333	0.0102778
87	0	0	0	0	0	0	0	0	0	0	0	0.000555556	0.000833333	0.00361111	0.0105556	0.0166667	0.0352778	0.0547222	0.0694444	0.0816667	0.0894444	0.0922222	0.0955556	0.0933333	0.101111	0.1	0.0925	0.0952778	0.0936111	0.0858333	0.0786111	0.0769444	0.0666667	0.0547222	0.0405556	0.0319444	0.0280556	0.0227778	0.0152778	0.0122222	0.00972222
88	0	0	0	0	0	0	0	0	0	0.000555556	0	0.000833333	0.00111111	0.00388889	0.00916667	0.0225	0.0341667	0.0497222	0.0663889	0.0791667	0.0866667	0.0925	0.0958333	0.0963889	0.0955556	0.0966667	0.0911111	0.0916667	0.0952778	0.0894444	0.0791667	0.0708333	0.0608333	0.0472222	0.0444444	0.0363889	0.0241667	0.0191667	0.0111111	0.01	0.00916667
89	0	0	0	0	0	0	0	0	0	0	0	0.00138889	0.00194444	0.00444444	0.01	0.0155556	0.0294444	0.0525	0.0702778	0.0788889	0.0855556	0.0938889	0.0975	0.0938889	0.1	0.0988889	0.0955556	0.0955556	0.0922222	0.0872222	0.0808333	0.0747222	0.0675	0.0552778	0.0419444	0.0327778	0.0277778	0.0188889	0.0208333	0.0125	0.00694444
90	0	0	0	0	0	0	0	0	0	0	0.000555556	0.000277778	0.00138889	0.00555556	0.00888889	0.0163889	0.0363889	0.0497222	0.0702778	0.0808333	0.0925	0.0916667	0.0958333	0.0941667	0.0952778	0.0997222	0.0961111	0.0913889	0.0919444	0.0875	0.0783333	0.0755556	0.0680556	0.055	0.0447222	0.0347222	0.0230556	0.0191667	0.0136111	0.0102778	0.00944444
91	0	0	0	0	0	0	0	0	0	0	0	0.000833333	0.00111111	0.00333333	0.01	0.0211111	0.035	0.0530556	0.0675	0.0816667	0.0875	0.0944444	0.0941667	0.0958333	0.0944444	0.0983333	0.0975	0.0922222	0.0938889	0.0836111	0.08	0.0777778	0.0652778	0.0569444	0.0466667	0.0322222	0.0216667	0.0227778	0.0136111	0.0108333	0.00777778
92	0	0	0	0	0	0	0	0	0	0.000833333	0.000277778	0.000833333	0.00194444	0.00416667	0.00666667	0.0183333	0.0322222	0.0480556	0.0644444	0.0847222	0.0836111	0.0936111	0.0902778	0.0961111	0.0952778	0.100556	0.0958333	0.0947222	0.0919444	0.0886111	0.0791667	0.0730556	0.0655556	0.0566667	0.0463889	0.0275	0.0244444	0.0208333	0.0119444	0.0136111	0.00944444
93	0	0	0	0	0	0	0	0	0.000277778	0	0	0.00111111	0.00138889	0.00388889	0.00861111	0.0147222	0.0338889	0.0536111	0.0677778	0.0822222	0.0869444	0.095	0.0980556	0.0963889	0.0975	0.0994444	0.0938889	0.0919444	0.09	0.0883333	0.0858333	0.0738889	0.0638889	0.0491667	0.0402778	0.0305556	0.0227778	0.0183333	0.0113889	0.0108333	0.00972222
94	0	0	0	0	0	0	0	0	0	0	0	0.000833333	0.00138889	0.00388889	0.00833333	0.0155556	0.0311111	0.05	0.0652778	0.0811111	0.0891667	0.0894444	0.0955556	0.0938889	0.0961111	0.100278	0.0988889	0.0958333	0.0908333	0.0869444	0.0875	0.0733333	0.0647222	0.0538889	0.0452778	0.0316667	0.0266667	0.0188889	0.0136111	0.01	0.00722222
95	0	0	0	0	0	0	0	0	0	0.000277778	0.000555556	0	0.00111111	0.00527778	0.00833333	0.02	0.0391667	0.05	0.0655556	0.0813889	0.0897222	0.0936111	0.0941667	0.0980556	0.0988889	0.0975	0.0972222	0.0916667	0.0963889	0.0830556	0.0825	0.0738889	0.0613889	0.0530556	0.0416667	0.0319444	0.0283333	0.0147222	0.015	0.00861111	0.00722222
96	0	0	0	0	0	0	0	0	0	0	0.000277778	0.000277778	0.00166667	0.00277778	0.0075	0.0155556	0.0336111	0.0538889	0.0694444	0.0797222	0.0905556	0.0927778	0.0969444	0.0944444	0.0952778	0.0988889	0.0966667	0.0961111	0.0877778	0.0897222	0.08	0.0755556	0.0613889	0.0583333	0.0425	0.0311111	0.0247222	0.0202778	0.0130556	0.00972222	0.00666667
97	0	0	0	0	0	0	0	0	0	0	0.000277778	0.000277778	0.00222222	0.00388889	0.00638889	0.0197222	0.0319444	0.0527778	0.07	0.0791667	0.0883333	0.0925	0.0938889	0.0997222	0.101667	0.0994444	0.0941667	0.0958333	0.0947222	0.0877778	0.0805556	0.0766667	0.0633333	0.0561111	0.0436111	0.0383333	0.0275	0.0158333	0.0158333	0.0141667	0.00916667
98	0	0	0	0	0	0	0	0	0	0	0.000277778	0.000833333	0.00111111	0.005	0.00666667	0.0152778	0.0322222	0.0502778	0.0702778	0.0811111	0.0888889	0.0944444	0.0961111	0.0997222	0.0958333	0.0963889	0.0983333	0.0983333	0.0961111	0.0861111	0.0855556	0.0719444	0.0630556	0.0555556	0.0436111	0.0330556	0.025	0.02	0.0166667	0.0133333	0.00972222
99	0	0	0	0	0	0	0	0	0	0	0	0	0.00194444	0.00361111	0.0108333	0.0177778	0.0313889	0.0541667	0.0686111	0.0777778	0.0908333	0.0941667	0.0977778	0.0952778	0.0966667	0.0952778	0.0986111	0.0927778	0.0908333	0.0883333	0.0761111	0.0727778	0.0661111	0.0511111	0.0444444	0.0311111	0.025	0.0186111	0.015	0.0119444	0.00888889
100	0	0	0	0	0	0	0	0	0	0	0	0.000555556	0.00138889	0.00305556	0.00944444	0.0172222	0.0355556	0.0522222	0.0688889	0.0811111	0.0855556	0.0952778	0.0947222	0.0963889	0.0975	0.0972222	0.0941667	0.0927778	0.0930556	0.0925	0.0808333	0.0752778	0.0661111	0.0497222	0.0408333	0.0302778	0.0261111	0.0172222	0.0138889	0.0102778	0.00888889
Ripple density [Hz] for DETECTOR 2
simID
1	0.000277778	0.000277778	0.000277778	0.000277778	0	0.000277778	0.00111111	0.0025	0.00222222	0.00361111	0.00777778	0.00972222	0.0177778	0.0219444	0.0222222	0.0411111	0.0416667	0.0458333	0.0486111	0.0636111	0.0558333	0.0625	0.0661111	0.0602778	0.0591667	0.0608333	0.0594444	0.0497222	0.0388889	0.0327778	0.0263889	0.0180556	0.0133333	0.00861111	0.00361111	0.00388889	0.00166667	0.000555556	0.000833333	0.000277778	0.00111111
2	0	0	0.000277778	0.000277778	0.00166667	0.000555556	0.00194444	0.00194444	0.00444444	0.00388889	0.00638889	0.00888889	0.0163889	0.0230556	0.0341667	0.0327778	0.0422222	0.045	0.0525	0.0563889	0.0638889	0.0572222	0.0702778	0.0669444	0.0619444	0.0552778	0.0613889	0.0497222	0.0433333	0.0405556	0.0283333	0.0211111	0.0152778	0.0108333	0.00555556	0.00166667	0.00166667	0.00138889	0.00194444	0.000555556	0.000277778
3	0	0	0	0.00138889	0.00111111	0.000555556	0.00111111	0.00166667	0.00138889	0.00388889	0.00944444	0.0116667	0.0166667	0.02	0.0275	0.0405556	0.04	0.0511111	0.0547222	0.06	0.0647222	0.0638889	0.065	0.0627778	0.0616667	0.0597222	0.0536111	0.0480556	0.0444444	0.0338889	0.0216667	0.0233333	0.0155556	0.00888889	0.00611111	0.00305556	0.000555556	0.00111111	0.000833333	0.000555556	0.000833333
4	0	0	0.000277778	0.000277778	0.000277778	0.000555556	0.000833333	0.00166667	0.00472222	0.00277778	0.00916667	0.01	0.0161111	0.02	0.0269444	0.0380556	0.0408333	0.0502778	0.0533333	0.0619444	0.0558333	0.0622222	0.055	0.0652778	0.0666667	0.0597222	0.0555556	0.0513889	0.0394444	0.035	0.0305556	0.0194444	0.0136111	0.0075	0.005	0.00166667	0.00111111	0	0	0.000555556	0.000277778
5	0.000277778	0.000277778	0.000277778	0	0.000277778	0.00111111	0.000555556	0.00222222	0.00416667	0.00361111	0.005	0.0105556	0.0163889	0.0247222	0.0275	0.0394444	0.0413889	0.055	0.0566667	0.0577778	0.0622222	0.0597222	0.0647222	0.0613889	0.0711111	0.0669444	0.0538889	0.0497222	0.0380556	0.0336111	0.0272222	0.0222222	0.0105556	0.00944444	0.005	0.00416667	0.00194444	0.000277778	0.00111111	0	0
6	0	0	0	0	0.000555556	0.000277778	0.00166667	0.00111111	0.00333333	0.00333333	0.00583333	0.0133333	0.0169444	0.0194444	0.0305556	0.0369444	0.0441667	0.0569444	0.0527778	0.0566667	0.0563889	0.0613889	0.0675	0.0594444	0.0611111	0.0588889	0.0563889	0.0472222	0.0422222	0.035	0.0288889	0.0161111	0.0111111	0.00527778	0.00388889	0.00222222	0.00194444	0.000833333	0.00111111	0.000833333	0.000277778
7	0	0	0	0.000277778	0.000555556	0.000277778	0.00194444	0.00277778	0.00388889	0.00722222	0.00638889	0.0075	0.015	0.0205556	0.0280556	0.0405556	0.0433333	0.0483333	0.0461111	0.0636111	0.06	0.065	0.0663889	0.0652778	0.0630556	0.0669444	0.0630556	0.0491667	0.0383333	0.0338889	0.0227778	0.0186111	0.0116667	0.00722222	0.00472222	0.00194444	0.00333333	0.00166667	0.00111111	0.000555556	0.000555556
8	0	0.000277778	0	0.000277778	0.000555556	0.000277778	0.00111111	0.00277778	0.0025	0.00444444	0.00805556	0.0111111	0.0163889	0.0230556	0.0311111	0.0333333	0.0388889	0.0477778	0.0561111	0.0575	0.0583333	0.0644444	0.065	0.0683333	0.0641667	0.0580556	0.0552778	0.0475	0.0427778	0.0358333	0.0247222	0.0172222	0.0130556	0.00666667	0.005	0.00111111	0.00138889	0.000277778	0.000555556	0.000555556	0
9	0	0.000277778	0.000277778	0	0.000833333	0.000277778	0.00277778	0.00222222	0.00416667	0.00361111	0.00916667	0.0111111	0.0169444	0.0213889	0.0269444	0.0361111	0.0441667	0.0561111	0.0627778	0.0588889	0.0588889	0.0613889	0.0691667	0.0669444	0.0577778	0.0616667	0.0605556	0.055	0.0483333	0.0327778	0.0252778	0.0227778	0.0130556	0.00777778	0.00472222	0.0025	0.00194444	0.000833333	0.00111111	0.000277778	0.000555556
10	0	0.000277778	0.000277778	0.000277778	0.00111111	0.00111111	0.00138889	0.000833333	0.00305556	0.005	0.00722222	0.00833333	0.0169444	0.0180556	0.0294444	0.0347222	0.0472222	0.0547222	0.0527778	0.0522222	0.0655556	0.0680556	0.0622222	0.0677778	0.0622222	0.0619444	0.0586111	0.0516667	0.0433333	0.0325	0.0244444	0.0188889	0.0130556	0.00638889	0.00555556	0.0025	0.00166667	0.00111111	0.00111111	0.000833333	0.000555556
11	0.000277778	0	0.000277778	0.000833333	0.000277778	0.00111111	0.000833333	0.00222222	0.00138889	0.00611111	0.00583333	0.0108333	0.0169444	0.0222222	0.03	0.0383333	0.0383333	0.0408333	0.0519444	0.0591667	0.0530556	0.0652778	0.0627778	0.0658333	0.0663889	0.0602778	0.0597222	0.04	0.0386111	0.0319444	0.0275	0.0163889	0.0169444	0.00861111	0.00361111	0.000833333	0.00194444	0.00111111	0.00111111	0.000555556	0.000555556
12	0	0	0.000277778	0.000833333	0.000555556	0.000833333	0.00111111	0.00194444	0.00194444	0.005	0.00638889	0.00972222	0.0186111	0.025	0.0297222	0.0461111	0.0477778	0.0444444	0.0483333	0.0605556	0.0597222	0.0569444	0.0627778	0.0611111	0.0627778	0.0530556	0.05	0.0519444	0.0488889	0.0361111	0.0275	0.0208333	0.00916667	0.00972222	0.00611111	0.0025	0.00138889	0.000555556	0.00138889	0.000555556	0
13	0.000277778	0	0.000833333	0.000555556	0.000277778	0.000833333	0.000833333	0.00111111	0.00333333	0.00416667	0.00527778	0.00972222	0.0152778	0.0216667	0.0313889	0.0366667	0.0416667	0.0533333	0.0502778	0.0572222	0.0605556	0.0655556	0.0633333	0.0622222	0.0633333	0.0597222	0.0575	0.0488889	0.0413889	0.0308333	0.0263889	0.0216667	0.0136111	0.00972222	0.00527778	0.00111111	0.00111111	0.00111111	0.000555556	0.00111111	0.000555556
14	0	0	0.000277778	0.000555556	0	0.000555556	0.00111111	0.00166667	0.00388889	0.00444444	0.0113889	0.00861111	0.0175	0.0205556	0.0272222	0.0411111	0.0536111	0.0525	0.0586111	0.0555556	0.0611111	0.0655556	0.0616667	0.0630556	0.0602778	0.0577778	0.0508333	0.0472222	0.0458333	0.0380556	0.0258333	0.0186111	0.0138889	0.01	0.00277778	0.00305556	0.000555556	0.000833333	0.00138889	0	0.00138889
15	0	0	0.000555556	0.000555556	0	0	0.00277778	0.0025	0.00527778	0.00305556	0.00583333	0.0116667	0.0130556	0.0269444	0.0286111	0.035	0.0469444	0.05	0.0513889	0.0527778	0.0558333	0.0619444	0.0633333	0.0569444	0.0616667	0.0672222	0.0547222	0.0480556	0.0402778	0.0344444	0.0258333	0.0197222	0.0133333	0.00833333	0.00416667	0.00194444	0.00194444	0.000833333	0.000833333	0	0.000555556
16	0	0	0	0.000277778	0.000277778	0.000833333	0.000555556	0.00222222	0.00305556	0.00444444	0.00805556	0.0161111	0.0183333	0.0261111	0.0294444	0.0355556	0.0483333	0.0516667	0.0533333	0.0577778	0.0591667	0.0658333	0.0636111	0.0666667	0.07	0.0577778	0.0580556	0.0455556	0.0405556	0.0336111	0.0305556	0.0208333	0.0130556	0.00611111	0.00638889	0.00222222	0.00138889	0.00111111	0.000555556	0.000555556	0.000833333
17	0	0.000555556	0.000277778	0	0.000833333	0.000555556	0.000833333	0.00166667	0.00277778	0.00416667	0.00694444	0.00888889	0.0183333	0.0252778	0.0286111	0.0322222	0.0422222	0.0538889	0.0530556	0.0580556	0.0594444	0.0619444	0.0686111	0.0591667	0.0638889	0.0558333	0.0536111	0.0508333	0.045	0.0355556	0.0255556	0.0219444	0.0155556	0.0075	0.00527778	0.00138889	0.000833333	0.00166667	0.00138889	0.000555556	0.000277778
18	0	0	0.000277778	0	0.000277778	0.000555556	0.00138889	0.00166667	0.00361111	0.00527778	0.00944444	0.00916667	0.0155556	0.0202778	0.0291667	0.0322222	0.0391667	0.0577778	0.0594444	0.0541667	0.0555556	0.0669444	0.0675	0.0683333	0.065	0.0572222	0.0586111	0.0452778	0.0397222	0.0325	0.0311111	0.0191667	0.0113889	0.0105556	0.005	0.00194444	0.000833333	0.000277778	0	0.000277778	0.00194444
19	0	0.000277778	0.000277778	0.000277778	0.000555556	0.000555556	0.00222222	0.00416667	0.00194444	0.00444444	0.00666667	0.0116667	0.0152778	0.0222222	0.0294444	0.0394444	0.0413889	0.0438889	0.0480556	0.0611111	0.0586111	0.0555556	0.0658333	0.0636111	0.0619444	0.0561111	0.0522222	0.0469444	0.0369444	0.0372222	0.0244444	0.0175	0.0130556	0.005	0.00222222	0.0025	0.00111111	0.000833333	0.00111111	0.00111111	0.000555556
20	0	0	0.000277778	0.000555556	0	0.000833333	0.00111111	0.00333333	0.00388889	0.005	0.00722222	0.00972222	0.0152778	0.0177778	0.0325	0.0308333	0.0508333	0.0558333	0.0538889	0.0577778	0.0586111	0.0661111	0.0666667	0.0625	0.0630556	0.0566667	0.0552778	0.0533333	0.0452778	0.0366667	0.025	0.0180556	0.0138889	0.0125	0.00388889	0.0025	0.00111111	0.00111111	0.000555556	0.000555556	0.00111111
21	0	0	0	0	0	0.000555556	0.000555556	0.00138889	0.00361111	0.00694444	0.00444444	0.00944444	0.0127778	0.0186111	0.0255556	0.0372222	0.0413889	0.0433333	0.0527778	0.0608333	0.055	0.0594444	0.0644444	0.0661111	0.0661111	0.0652778	0.0563889	0.0466667	0.0491667	0.0363889	0.0280556	0.0188889	0.0113889	0.0075	0.00555556	0.00166667	0.00166667	0.00111111	0.000555556	0.000277778	0.000277778
22	0	0	0.000277778	0	0.000277778	0.000555556	0.000833333	0.0025	0.00527778	0.005	0.00916667	0.00972222	0.0155556	0.0194444	0.0363889	0.0336111	0.0408333	0.0477778	0.0505556	0.06	0.0605556	0.0638889	0.0675	0.0691667	0.0655556	0.0594444	0.0530556	0.0519444	0.0430556	0.0294444	0.0255556	0.0166667	0.0127778	0.00972222	0.00611111	0.0025	0.00222222	0.000277778	0.000833333	0.000277778	0.000277778
23	0	0.000277778	0	0.000277778	0.000277778	0.000555556	0.00111111	0.00111111	0.00333333	0.00583333	0.00583333	0.00805556	0.0155556	0.0272222	0.0341667	0.0308333	0.0363889	0.0405556	0.0602778	0.0522222	0.065	0.0563889	0.0644444	0.065	0.0636111	0.0608333	0.0566667	0.0516667	0.0438889	0.0386111	0.0319444	0.0186111	0.0105556	0.00944444	0.00388889	0.00111111	0.00138889	0.000833333	0.000277778	0.00111111	0
24	0.000555556	0	0.000277778	0	0	0.000833333	0.000555556	0.00277778	0.00388889	0.00444444	0.00722222	0.0116667	0.0166667	0.0172222	0.0247222	0.0363889	0.0405556	0.0430556	0.0541667	0.0630556	0.0619444	0.0591667	0.0616667	0.0644444	0.0630556	0.0636111	0.0544444	0.0461111	0.0402778	0.0369444	0.0241667	0.0188889	0.0130556	0.00833333	0.00444444	0.00194444	0.00361111	0.000277778	0.000277778	0.000833333	0.000833333
25	0	0	0	0	0	0.000277778	0.00166667	0.00194444	0.00305556	0.0075	0.00555556	0.00861111	0.0147222	0.0177778	0.0275	0.0391667	0.0425	0.0544444	0.055	0.0622222	0.0627778	0.0627778	0.0627778	0.0622222	0.0669444	0.0591667	0.0580556	0.0405556	0.0408333	0.0375	0.0261111	0.0230556	0.0138889	0.00527778	0.00444444	0.00277778	0.00111111	0.00166667	0.000277778	0	0.000555556
26	0	0	0.000555556	0.000277778	0.000555556	0.000833333	0.00166667	0.000833333	0.0025	0.00305556	0.00694444	0.0108333	0.0177778	0.0225	0.0266667	0.0327778	0.0441667	0.0494444	0.0594444	0.0605556	0.0575	0.0680556	0.0708333	0.055	0.0680556	0.0575	0.0569444	0.05	0.0416667	0.0352778	0.0330556	0.02	0.0147222	0.00805556	0.00361111	0.00388889	0.000833333	0.00111111	0.000277778	0.000833333	0.000555556
27	0	0	0.000555556	0.000277778	0.000277778	0.00138889	0.00111111	0.00361111	0.00472222	0.00416667	0.0075	0.0122222	0.015	0.0277778	0.0286111	0.0405556	0.0430556	0.0477778	0.0508333	0.0569444	0.0605556	0.0580556	0.0688889	0.0683333	0.0647222	0.0555556	0.0480556	0.0505556	0.0383333	0.0358333	0.0319444	0.0205556	0.0127778	0.00861111	0.00611111	0.00388889	0.00111111	0.000833333	0.00111111	0.000277778	0
28	0	0	0.000277778	0	0.000277778	0.00166667	0.000833333	0.000555556	0.00361111	0.00666667	0.00583333	0.0105556	0.0130556	0.0213889	0.03	0.0375	0.0447222	0.0466667	0.0502778	0.0544444	0.0611111	0.0602778	0.0647222	0.0663889	0.0577778	0.0627778	0.0561111	0.0480556	0.0436111	0.0327778	0.0275	0.0175	0.0122222	0.0075	0.00416667	0.00166667	0.000555556	0.00166667	0.000555556	0.000833333	0.00111111
29	0	0	0	0.000277778	0.000555556	0.000555556	0.000277778	0.00305556	0.00333333	0.00527778	0.00833333	0.01	0.0130556	0.0211111	0.0313889	0.0336111	0.0377778	0.0494444	0.0552778	0.0580556	0.0594444	0.0686111	0.0627778	0.0661111	0.0644444	0.06	0.0536111	0.0477778	0.0402778	0.0369444	0.0261111	0.0186111	0.0122222	0.00694444	0.00472222	0.00305556	0.00166667	0.00166667	0.000555556	0.00111111	0.000277778
30	0	0	0	0.000277778	0.000555556	0.000555556	0.000555556	0.00277778	0.0025	0.00555556	0.00833333	0.0116667	0.0188889	0.0222222	0.0311111	0.0308333	0.0458333	0.0433333	0.0622222	0.0605556	0.0638889	0.055	0.0644444	0.0661111	0.0619444	0.0611111	0.0486111	0.0511111	0.0411111	0.0325	0.0294444	0.0186111	0.0141667	0.00611111	0.005	0.00222222	0.00222222	0.00111111	0.000555556	0	0.000833333
31	0.000277778	0	0	0.000277778	0.000833333	0.000833333	0.00138889	0.00138889	0.00305556	0.00416667	0.00694444	0.0108333	0.0133333	0.0225	0.0286111	0.0363889	0.0455556	0.0563889	0.0536111	0.0572222	0.0625	0.0588889	0.0694444	0.0569444	0.0636111	0.0583333	0.0536111	0.0494444	0.0411111	0.035	0.0258333	0.0188889	0.0161111	0.00805556	0.00388889	0.00444444	0.000277778	0.000555556	0.00111111	0.000555556	0.000555556
32	0	0.000277778	0.000277778	0.000833333	0.000277778	0.000277778	0.00111111	0.00166667	0.00305556	0.00472222	0.00861111	0.0102778	0.0141667	0.0213889	0.0341667	0.0355556	0.04	0.0461111	0.0527778	0.0633333	0.0588889	0.06	0.0572222	0.0672222	0.0663889	0.0633333	0.0569444	0.0483333	0.0413889	0.0344444	0.03	0.0208333	0.0166667	0.00777778	0.00361111	0.0025	0.00194444	0.00111111	0.000277778	0.000555556	0.00111111
33	0	0.000277778	0	0	0.000277778	0.000555556	0.000277778	0.00194444	0.00166667	0.00333333	0.00583333	0.0144444	0.0130556	0.0213889	0.0308333	0.0391667	0.0436111	0.0447222	0.0494444	0.0588889	0.0680556	0.0655556	0.0630556	0.07	0.0691667	0.0630556	0.0533333	0.0472222	0.0436111	0.0313889	0.0241667	0.0202778	0.0136111	0.0105556	0.00805556	0.00416667	0.00138889	0.00111111	0.000277778	0.00111111	0.00138889
34	0	0	0	0.000555556	0.000555556	0.00111111	0.00138889	0.00361111	0.00277778	0.00472222	0.00861111	0.0136111	0.0163889	0.0227778	0.0244444	0.0380556	0.0475	0.0497222	0.0502778	0.0563889	0.0594444	0.0627778	0.0636111	0.0627778	0.0591667	0.0572222	0.0558333	0.0486111	0.0455556	0.0355556	0.0272222	0.0183333	0.0113889	0.0116667	0.00472222	0.00472222	0.000833333	0.00138889	0.000833333	0	0.00138889
35	0	0.000277778	0.000277778	0.000277778	0.00138889	0.000277778	0.00222222	0.00222222	0.00138889	0.00361111	0.00638889	0.00944444	0.0141667	0.0211111	0.0308333	0.0366667	0.0447222	0.0558333	0.0525	0.0552778	0.0583333	0.0619444	0.0613889	0.0655556	0.0555556	0.0636111	0.0527778	0.0525	0.0419444	0.0336111	0.0258333	0.0175	0.0116667	0.00583333	0.00583333	0.00194444	0.00138889	0.000555556	0.000555556	0.000277778	0.000277778
36	0.000277778	0	0.000833333	0.000277778	0	0.000277778	0.00111111	0.00416667	0.00305556	0.00777778	0.00888889	0.00944444	0.0144444	0.0252778	0.0286111	0.0316667	0.0486111	0.0508333	0.0577778	0.0547222	0.0622222	0.0702778	0.0716667	0.0636111	0.0625	0.0633333	0.0516667	0.0513889	0.0402778	0.0377778	0.0277778	0.0180556	0.0136111	0.00805556	0.00527778	0.00388889	0.00277778	0.000277778	0	0.000555556	0.00111111
37	0	0.000277778	0.000277778	0.000277778	0.000555556	0.00111111	0.00138889	0.00166667	0.00333333	0.00666667	0.0075	0.0105556	0.0138889	0.0236111	0.03	0.0338889	0.0408333	0.0466667	0.0558333	0.0547222	0.0638889	0.0605556	0.0661111	0.0594444	0.0644444	0.0566667	0.0552778	0.0525	0.0388889	0.0372222	0.0266667	0.0177778	0.0141667	0.0075	0.005	0.0025	0.00166667	0.00138889	0.000277778	0.00138889	0
38	0	0.000277778	0.000277778	0.000833333	0.000555556	0.000833333	0.000277778	0.00222222	0.00472222	0.00722222	0.00888889	0.0105556	0.0136111	0.0233333	0.0247222	0.0302778	0.0508333	0.0527778	0.0541667	0.0675	0.0613889	0.0625	0.0638889	0.0627778	0.0658333	0.0594444	0.0597222	0.0533333	0.0430556	0.0333333	0.0244444	0.0152778	0.0177778	0.00777778	0.00527778	0.00305556	0.00111111	0	0.000277778	0.000277778	0.00111111
39	0	0	0.000277778	0	0.00111111	0.000555556	0.000555556	0.000833333	0.00333333	0.00555556	0.00527778	0.0136111	0.0138889	0.0197222	0.0297222	0.0341667	0.0422222	0.0519444	0.0480556	0.0652778	0.0605556	0.0644444	0.0622222	0.0680556	0.0691667	0.0597222	0.0583333	0.0458333	0.0419444	0.0294444	0.0261111	0.02	0.0113889	0.00861111	0.00305556	0.00361111	0.00138889	0.00222222	0.000555556	0.000277778	0.000277778
40	0	0	0	0.000277778	0.000833333	0.000555556	0.000833333	0.00138889	0.00361111	0.00472222	0.00861111	0.0119444	0.0147222	0.0247222	0.0305556	0.0327778	0.0438889	0.0472222	0.0463889	0.0691667	0.0558333	0.065	0.0555556	0.0655556	0.0608333	0.0625	0.0536111	0.055	0.0405556	0.0355556	0.0311111	0.0186111	0.0152778	0.00861111	0.00361111	0.0025	0.00138889	0.00166667	0	0.000833333	0.000833333
41	0	0	0.000277778	0	0.00166667	0.000833333	0.00111111	0.00111111	0.00416667	0.00444444	0.00888889	0.0127778	0.0138889	0.0213889	0.0316667	0.0380556	0.0466667	0.0472222	0.0533333	0.0566667	0.065	0.0638889	0.0669444	0.0669444	0.0658333	0.0613889	0.0575	0.0438889	0.0444444	0.0341667	0.0266667	0.0197222	0.0133333	0.00694444	0.00722222	0.00222222	0.00111111	0.00222222	0.000555556	0.000833333	0.00111111
42	0	0	0	0.000277778	0.000277778	0	0.00166667	0.00222222	0.0025	0.00416667	0.00777778	0.0122222	0.0177778	0.0255556	0.0280556	0.035	0.0413889	0.0455556	0.0555556	0.0516667	0.0641667	0.0594444	0.0683333	0.0647222	0.0711111	0.0522222	0.0519444	0.0533333	0.0419444	0.0383333	0.0233333	0.0205556	0.00972222	0.00777778	0.00611111	0.00305556	0.00166667	0.000555556	0.000833333	0.00111111	0.00111111
43	0	0	0	0.000277778	0.000555556	0.000833333	0.000277778	0.00222222	0.0025	0.00555556	0.00722222	0.00916667	0.0177778	0.0241667	0.0358333	0.0369444	0.0422222	0.0463889	0.0536111	0.0569444	0.0658333	0.0686111	0.0611111	0.0652778	0.065	0.0605556	0.0547222	0.0483333	0.0397222	0.0311111	0.0294444	0.0180556	0.0136111	0.00555556	0.00638889	0.00166667	0.00305556	0.000833333	0.00111111	0.000277778	0.000277778
44	0	0	0.000277778	0.000277778	0.000277778	0.000555556	0.00166667	0.0025	0.0025	0.00277778	0.00611111	0.0102778	0.0180556	0.0211111	0.0258333	0.0375	0.0494444	0.0469444	0.0472222	0.06	0.0588889	0.0644444	0.0611111	0.0613889	0.0652778	0.0591667	0.0552778	0.0491667	0.0411111	0.0363889	0.0216667	0.0169444	0.0138889	0.00833333	0.00444444	0.00277778	0.00138889	0.00138889	0.000555556	0.000277778	0.00166667
45	0	0	0	0	0	0.000277778	0.00166667	0.00138889	0.00333333	0.00527778	0.00916667	0.00777778	0.0155556	0.0208333	0.0330556	0.0369444	0.0419444	0.0480556	0.0536111	0.0502778	0.0633333	0.065	0.07	0.0675	0.0622222	0.0672222	0.0530556	0.0533333	0.0405556	0.0355556	0.0291667	0.0191667	0.0177778	0.00722222	0.00611111	0.00166667	0.00111111	0.00138889	0	0.000833333	0.00111111
46	0	0.000277778	0	0.000555556	0	0.000833333	0.00222222	0.0025	0.000833333	0.00333333	0.00777778	0.00861111	0.0177778	0.0205556	0.0302778	0.0383333	0.0452778	0.0497222	0.0536111	0.0488889	0.06	0.0605556	0.0663889	0.0608333	0.0672222	0.06	0.0566667	0.0455556	0.04	0.0355556	0.0244444	0.0169444	0.0152778	0.00944444	0.00611111	0.00222222	0.00166667	0.000555556	0.00138889	0.00166667	0.000555556
47	0	0.000277778	0	0	0.000277778	0.000555556	0.00111111	0.00305556	0.00361111	0.00666667	0.0075	0.0113889	0.0138889	0.0244444	0.0261111	0.0302778	0.0488889	0.0452778	0.0577778	0.0611111	0.0588889	0.0616667	0.065	0.0705556	0.0652778	0.0622222	0.0563889	0.0491667	0.0438889	0.04	0.0258333	0.0188889	0.0105556	0.01	0.00555556	0.00111111	0.00222222	0.000833333	0.000277778	0.000555556	0.000833333
48	0	0	0	0.000555556	0.000833333	0.000277778	0.00166667	0.00194444	0.00305556	0.00472222	0.00722222	0.0108333	0.0138889	0.0216667	0.025	0.0352778	0.0419444	0.0436111	0.0486111	0.0544444	0.0652778	0.0722222	0.0594444	0.0669444	0.0647222	0.0608333	0.0577778	0.0511111	0.045	0.0361111	0.0266667	0.0205556	0.015	0.00888889	0.00388889	0.00333333	0.00166667	0.00138889	0	0.000277778	0.000833333
49	0	0.000277778	0	0.000277778	0.000277778	0.000555556	0.000833333	0.00166667	0.00388889	0.00277778	0.00805556	0.0108333	0.0163889	0.025	0.0361111	0.0355556	0.0458333	0.0488889	0.05	0.0530556	0.065	0.0538889	0.0605556	0.0644444	0.0647222	0.0625	0.0580556	0.0572222	0.0411111	0.0308333	0.0241667	0.0208333	0.0125	0.00805556	0.00527778	0.00305556	0.00166667	0.00138889	0.000833333	0	0.000555556
50	0	0.000555556	0	0	0.00166667	0.000555556	0.000555556	0.0025	0.00333333	0.00416667	0.00666667	0.0108333	0.0155556	0.0233333	0.0283333	0.0352778	0.0433333	0.0505556	0.0566667	0.0591667	0.0586111	0.0636111	0.0619444	0.0663889	0.0572222	0.0619444	0.0611111	0.0463889	0.0425	0.0366667	0.0241667	0.0247222	0.0122222	0.00638889	0.00777778	0.00111111	0.00111111	0.000555556	0.000833333	0.000833333	0.00194444
51	0.000277778	0	0	0	0.000555556	0.000277778	0.00166667	0.00333333	0.00527778	0.00527778	0.00638889	0.0105556	0.0202778	0.0283333	0.0294444	0.0391667	0.0402778	0.045	0.0580556	0.0583333	0.0580556	0.0641667	0.0636111	0.0622222	0.0594444	0.0591667	0.055	0.0483333	0.0444444	0.0363889	0.0272222	0.0180556	0.015	0.0075	0.00472222	0.00138889	0.000555556	0.00166667	0	0.000555556	0
52	0	0	0.000277778	0.000555556	0	0.000833333	0.000833333	0.00166667	0.00138889	0.00722222	0.00444444	0.00888889	0.0191667	0.0205556	0.0283333	0.0333333	0.0455556	0.0477778	0.0538889	0.0647222	0.0563889	0.0647222	0.0666667	0.0738889	0.0630556	0.0541667	0.0519444	0.0519444	0.0408333	0.0361111	0.0297222	0.0172222	0.0144444	0.0108333	0.00555556	0.00277778	0.0025	0.000555556	0.000555556	0.000555556	0.000833333
53	0	0.000277778	0.000277778	0	0.00138889	0.000555556	0.000833333	0.00166667	0.00472222	0.00472222	0.00861111	0.0102778	0.0183333	0.0213889	0.0277778	0.0380556	0.0436111	0.0488889	0.0563889	0.0616667	0.0580556	0.0688889	0.0583333	0.0658333	0.0647222	0.0619444	0.0563889	0.0488889	0.0433333	0.0325	0.0322222	0.0183333	0.0138889	0.00888889	0.00472222	0.00222222	0.00111111	0.000833333	0.000277778	0.000833333	0
54	0	0	0	0.000277778	0.00111111	0.000277778	0.000833333	0.00166667	0.00361111	0.00361111	0.00777778	0.00888889	0.0119444	0.0186111	0.0238889	0.0369444	0.0416667	0.0455556	0.0580556	0.0530556	0.0577778	0.0608333	0.0602778	0.0588889	0.0672222	0.0638889	0.0541667	0.0491667	0.0447222	0.0341667	0.0238889	0.0211111	0.0119444	0.00916667	0.00305556	0.00194444	0.00138889	0.00111111	0	0.000277778	0
55	0	0	0	0.000277778	0.000833333	0.000833333	0.000833333	0.0025	0.00361111	0.00527778	0.0075	0.0111111	0.0141667	0.0225	0.0352778	0.0336111	0.0477778	0.0441667	0.0575	0.0580556	0.0547222	0.0522222	0.0613889	0.0675	0.0541667	0.0563889	0.0547222	0.0472222	0.0422222	0.0333333	0.0263889	0.0227778	0.0122222	0.00916667	0.00527778	0.00111111	0.00166667	0.000833333	0.000833333	0.000555556	0.000833333
56	0.000277778	0.000277778	0	0.000555556	0.000555556	0.00194444	0.000277778	0.00277778	0.00166667	0.00388889	0.00472222	0.00972222	0.0175	0.0225	0.0288889	0.0358333	0.045	0.0466667	0.0463889	0.0586111	0.0588889	0.0688889	0.0658333	0.0613889	0.0630556	0.0569444	0.055	0.0508333	0.0488889	0.0366667	0.0252778	0.0175	0.0122222	0.00805556	0.00416667	0.00277778	0.00194444	0.000277778	0.000555556	0.000277778	0.000277778
57	0	0	0	0.000555556	0.000277778	0.00138889	0.00166667	0.0025	0.00194444	0.00416667	0.00555556	0.00972222	0.0188889	0.0172222	0.0294444	0.0333333	0.0455556	0.0511111	0.0519444	0.0541667	0.0572222	0.0658333	0.0633333	0.0619444	0.0708333	0.0580556	0.0541667	0.0486111	0.0411111	0.0327778	0.025	0.0191667	0.0161111	0.0075	0.005	0.00277778	0.00194444	0.000277778	0.000277778	0.000555556	0
58	0	0	0	0.000555556	0	0.000555556	0.00166667	0.00166667	0.00166667	0.00388889	0.00805556	0.0105556	0.00944444	0.02	0.0280556	0.0322222	0.0452778	0.0533333	0.0538889	0.0527778	0.0580556	0.0605556	0.0630556	0.0608333	0.06	0.0572222	0.0591667	0.0502778	0.0416667	0.0358333	0.0233333	0.0166667	0.0113889	0.00722222	0.00444444	0.00277778	0.00277778	0.000833333	0.00138889	0.000277778	0.000555556
59	0	0.000277778	0	0.000277778	0.000277778	0.00111111	0.00111111	0.000833333	0.00277778	0.00388889	0.00694444	0.0119444	0.0155556	0.0208333	0.03	0.0388889	0.0472222	0.0458333	0.0577778	0.0602778	0.0569444	0.06	0.0647222	0.0613889	0.0583333	0.0608333	0.0616667	0.0497222	0.0422222	0.0336111	0.0263889	0.0180556	0.0138889	0.00944444	0.00527778	0.00222222	0.00111111	0.000833333	0.000277778	0.000277778	0.000555556
60	0	0	0.000277778	0.000277778	0	0.00138889	0.00138889	0.00333333	0.00361111	0.00388889	0.00694444	0.0136111	0.0133333	0.0225	0.0311111	0.0319444	0.0386111	0.0430556	0.0525	0.0616667	0.0580556	0.0605556	0.0652778	0.0625	0.0588889	0.0575	0.0558333	0.0491667	0.0416667	0.0313889	0.0269444	0.0191667	0.0102778	0.00805556	0.00472222	0.00305556	0.00166667	0.000555556	0	0	0.000277778
61	0	0	0	0.000833333	0.000277778	0.00138889	0.000555556	0.00277778	0.00138889	0.00555556	0.00722222	0.0127778	0.0144444	0.0233333	0.0311111	0.0394444	0.0444444	0.05	0.0494444	0.0602778	0.0644444	0.06	0.0627778	0.0611111	0.0602778	0.0616667	0.0533333	0.0519444	0.0361111	0.0363889	0.0272222	0.0188889	0.0133333	0.00666667	0.00638889	0.00388889	0.00166667	0.000555556	0.000555556	0.00111111	0.000277778
62	0	0	0.000277778	0.000277778	0.000277778	0.000555556	0.00166667	0.00111111	0.00222222	0.005	0.00861111	0.00944444	0.0133333	0.0238889	0.0283333	0.0383333	0.0394444	0.0505556	0.0525	0.0586111	0.0661111	0.0619444	0.0663889	0.0655556	0.0663889	0.0630556	0.0616667	0.0491667	0.0377778	0.0383333	0.025	0.0197222	0.0141667	0.00611111	0.00388889	0.0025	0.00111111	0.00138889	0	0	0.000833333
63	0.000277778	0	0	0.000277778	0	0.000555556	0.00138889	0.00333333	0.00194444	0.005	0.00611111	0.0116667	0.0186111	0.0247222	0.0352778	0.0405556	0.0458333	0.0477778	0.05	0.0552778	0.0641667	0.0613889	0.0683333	0.0686111	0.0633333	0.0575	0.0638889	0.0505556	0.0408333	0.0366667	0.0288889	0.02	0.0133333	0.00722222	0.00722222	0.00333333	0.00111111	0.00138889	0.000555556	0.000277778	0.000277778
64	0	0	0.000277778	0	0.000833333	0.000277778	0.00138889	0.00194444	0.00194444	0.00388889	0.00638889	0.00694444	0.0130556	0.0244444	0.0261111	0.0280556	0.0397222	0.0480556	0.0533333	0.0575	0.0655556	0.0688889	0.0630556	0.0705556	0.0602778	0.0644444	0.0522222	0.0511111	0.0466667	0.0333333	0.0275	0.0177778	0.0105556	0.00472222	0.00416667	0.00388889	0.00138889	0.000555556	0.000833333	0	0.00111111
65	0	0.000277778	0.000555556	0	0.000555556	0.00111111	0.00166667	0.00138889	0.00166667	0.00555556	0.00666667	0.00972222	0.0144444	0.0241667	0.0316667	0.0333333	0.04	0.0483333	0.0538889	0.055	0.0552778	0.0613889	0.0586111	0.0641667	0.0611111	0.0627778	0.0552778	0.0458333	0.0425	0.0366667	0.0297222	0.0186111	0.0147222	0.00888889	0.00388889	0.00194444	0.000555556	0.00305556	0	0.000555556	0.000555556
66	0	0	0	0.00111111	0.000833333	0.000833333	0	0.00305556	0.00305556	0.005	0.00777778	0.0141667	0.0138889	0.0188889	0.0322222	0.0288889	0.0458333	0.06	0.0491667	0.0616667	0.0591667	0.0616667	0.0647222	0.0633333	0.0580556	0.0641667	0.0555556	0.0455556	0.0402778	0.0375	0.0258333	0.0211111	0.0122222	0.00583333	0.00472222	0.00138889	0.00138889	0.00138889	0.00111111	0	0.000555556
67	0	0.000277778	0.000555556	0.000277778	0.000277778	0.000277778	0.00111111	0.00166667	0.00277778	0.00527778	0.00805556	0.0102778	0.0144444	0.0177778	0.0263889	0.0419444	0.0452778	0.0552778	0.0513889	0.0561111	0.0655556	0.0655556	0.0652778	0.0605556	0.0591667	0.0625	0.0513889	0.0458333	0.0463889	0.0316667	0.0269444	0.0205556	0.0122222	0.00972222	0.00527778	0.00305556	0.00166667	0.00222222	0.000833333	0	0.000833333
68	0.000555556	0	0	0.000555556	0.000555556	0	0.000833333	0.000555556	0.00305556	0.00527778	0.00944444	0.0111111	0.0152778	0.0238889	0.0272222	0.0269444	0.0377778	0.0425	0.0527778	0.0575	0.0627778	0.0608333	0.0661111	0.0697222	0.0661111	0.0552778	0.0536111	0.0486111	0.0461111	0.0330556	0.0275	0.0175	0.0138889	0.00583333	0.00583333	0.00388889	0.00111111	0.000833333	0.00111111	0	0.000555556
69	0	0	0.000555556	0.000277778	0.000833333	0.000833333	0.00111111	0.00194444	0.00361111	0.00388889	0.00861111	0.0102778	0.0161111	0.0208333	0.0344444	0.0438889	0.0430556	0.0491667	0.0502778	0.0622222	0.0683333	0.0627778	0.0669444	0.0683333	0.0658333	0.0583333	0.0580556	0.0530556	0.0427778	0.0372222	0.0291667	0.0197222	0.0141667	0.00777778	0.00333333	0.0025	0.00166667	0.000833333	0	0.000833333	0.000555556
70	0	0	0	0	0.000555556	0.000277778	0.00138889	0.00222222	0.00333333	0.00555556	0.00888889	0.0125	0.0158333	0.0238889	0.0266667	0.0341667	0.0419444	0.0513889	0.0538889	0.0594444	0.0558333	0.0691667	0.0575	0.0672222	0.0661111	0.0686111	0.0544444	0.0505556	0.0419444	0.035	0.0294444	0.0177778	0.0127778	0.00861111	0.00555556	0.00277778	0.00111111	0.000555556	0	0.000555556	0.00138889
71	0	0.000277778	0	0.000555556	0.00111111	0.000555556	0.00222222	0.00222222	0.00111111	0.00611111	0.00416667	0.0155556	0.0127778	0.0261111	0.0311111	0.0391667	0.0405556	0.045	0.0536111	0.0561111	0.0613889	0.0677778	0.0627778	0.0625	0.0658333	0.0616667	0.0494444	0.0502778	0.0416667	0.0333333	0.0266667	0.0216667	0.0138889	0.00666667	0.00472222	0.00333333	0.000555556	0.000555556	0.000833333	0	0.000277778
72	0	0.000277778	0.000555556	0.000277778	0.000833333	0	0.00138889	0.0025	0.00361111	0.00416667	0.00722222	0.0144444	0.0158333	0.0241667	0.0277778	0.0319444	0.0427778	0.0497222	0.0508333	0.0552778	0.0575	0.0691667	0.0691667	0.0594444	0.0680556	0.0647222	0.0536111	0.0533333	0.0433333	0.0294444	0.0261111	0.0216667	0.0127778	0.005	0.00722222	0.00361111	0.00166667	0.000277778	0.00166667	0.000833333	0.000833333
73	0	0	0.000277778	0.000277778	0.000833333	0.000833333	0.00166667	0.00194444	0.00361111	0.00444444	0.00444444	0.0108333	0.0161111	0.0216667	0.025	0.0463889	0.0452778	0.0505556	0.0527778	0.0569444	0.0697222	0.065	0.0658333	0.0647222	0.0658333	0.0641667	0.0580556	0.0505556	0.0430556	0.0325	0.0258333	0.0186111	0.0116667	0.00805556	0.0025	0.00277778	0.00166667	0.000833333	0.000833333	0.000277778	0.00166667
74	0	0	0	0.000277778	0	0.000833333	0.00111111	0.00416667	0.0025	0.00527778	0.00805556	0.0102778	0.0172222	0.0263889	0.0297222	0.0311111	0.0444444	0.0472222	0.0558333	0.0569444	0.0652778	0.0641667	0.0666667	0.0683333	0.0622222	0.0652778	0.0569444	0.0519444	0.04	0.0297222	0.0277778	0.0197222	0.0147222	0.00666667	0.005	0.00222222	0.000277778	0.00111111	0	0.000277778	0.000833333
75	0	0.000277778	0	0.000277778	0	0.00138889	0.00194444	0.00194444	0.00333333	0.005	0.00583333	0.00805556	0.0194444	0.0213889	0.0277778	0.04	0.0408333	0.0508333	0.0505556	0.0591667	0.0630556	0.0616667	0.0672222	0.0630556	0.0613889	0.0661111	0.0519444	0.0480556	0.0488889	0.0311111	0.0288889	0.0191667	0.0122222	0.00666667	0.005	0.00333333	0.00222222	0.000277778	0.000277778	0.000555556	0.000277778
76	0	0.000277778	0	0.000277778	0.000555556	0.000833333	0.00138889	0.00194444	0.00388889	0.00472222	0.00888889	0.0144444	0.0197222	0.0236111	0.0272222	0.0372222	0.0397222	0.0491667	0.0525	0.0611111	0.0608333	0.0591667	0.0652778	0.0644444	0.0652778	0.0555556	0.0544444	0.0494444	0.0405556	0.0313889	0.0266667	0.0191667	0.0102778	0.0113889	0.00472222	0.00277778	0.00222222	0.000833333	0.00111111	0.000277778	0.000277778
77	0	0.000277778	0.000277778	0.000277778	0	0.000833333	0.00166667	0.00222222	0.00333333	0.0075	0.00666667	0.00944444	0.015	0.02	0.0252778	0.0361111	0.0375	0.0494444	0.0569444	0.0594444	0.0580556	0.0625	0.0644444	0.0636111	0.0633333	0.0638889	0.06	0.0519444	0.0438889	0.0341667	0.0294444	0.0169444	0.0116667	0.00833333	0.00444444	0.0025	0.00111111	0.00111111	0.00111111	0.000555556	0.000555556
78	0	0	0	0	0	0.000833333	0.00166667	0.00277778	0.00416667	0.00444444	0.0075	0.00944444	0.0138889	0.0202778	0.0294444	0.04	0.0447222	0.0519444	0.0516667	0.0558333	0.0627778	0.0641667	0.065	0.0622222	0.0672222	0.0566667	0.0566667	0.0494444	0.0436111	0.0338889	0.0241667	0.0172222	0.0172222	0.00583333	0.00277778	0.00138889	0.0025	0.000555556	0.00138889	0.000833333	0.000277778
79	0	0.000277778	0.000277778	0.000277778	0.000277778	0.000555556	0.00138889	0.00111111	0.00277778	0.00277778	0.00833333	0.015	0.0152778	0.0227778	0.0311111	0.0427778	0.0375	0.0452778	0.0511111	0.0619444	0.0588889	0.0566667	0.0602778	0.0641667	0.0611111	0.0602778	0.0575	0.05	0.0405556	0.0311111	0.0222222	0.0213889	0.0141667	0.00777778	0.00583333	0.00305556	0.00194444	0.000833333	0	0.000555556	0.000555556
80	0	0	0.000277778	0.000277778	0.000277778	0.000277778	0.00138889	0.00222222	0.00333333	0.00472222	0.00583333	0.0119444	0.02	0.0172222	0.0244444	0.0372222	0.0405556	0.0438889	0.0547222	0.0555556	0.0569444	0.0619444	0.0686111	0.0663889	0.0611111	0.0611111	0.0555556	0.05	0.0430556	0.0305556	0.0261111	0.0197222	0.0116667	0.00611111	0.00611111	0.00277778	0.0025	0.000277778	0.00138889	0	0.00111111
81	0.000277778	0	0	0	0	0.00138889	0.000277778	0.00111111	0.00361111	0.00416667	0.00583333	0.0130556	0.0155556	0.025	0.0244444	0.0380556	0.0402778	0.0494444	0.0552778	0.0552778	0.0572222	0.0616667	0.0644444	0.0658333	0.0630556	0.0619444	0.0613889	0.0516667	0.0452778	0.0277778	0.0252778	0.0197222	0.0116667	0.00861111	0.00666667	0.00222222	0.00111111	0.00166667	0	0.000555556	0.00138889
82	0	0	0.000277778	0.000277778	0.000277778	0.00111111	0.000555556	0.00138889	0.00388889	0.00444444	0.00805556	0.0108333	0.0155556	0.0205556	0.0286111	0.0369444	0.0402778	0.0511111	0.0488889	0.0572222	0.0613889	0.0641667	0.0661111	0.065	0.0644444	0.0608333	0.0577778	0.0505556	0.0436111	0.035	0.0255556	0.0186111	0.0158333	0.00555556	0.00444444	0.00222222	0.00111111	0.000277778	0.000833333	0.000555556	0.000555556
83	0	0	0.000277778	0	0.000833333	0.00138889	0.00111111	0.00138889	0.00222222	0.0075	0.00972222	0.00583333	0.0186111	0.0211111	0.0291667	0.0308333	0.0408333	0.0463889	0.0561111	0.0608333	0.0605556	0.0672222	0.065	0.0602778	0.0636111	0.0641667	0.0586111	0.0525	0.0427778	0.0322222	0.0269444	0.0188889	0.0111111	0.00777778	0.005	0.00444444	0.00111111	0.000555556	0	0	0.000277778
84	0	0	0	0	0.000833333	0.00138889	0.00166667	0.00222222	0.00277778	0.00472222	0.00777778	0.01	0.0133333	0.0163889	0.0261111	0.0355556	0.0352778	0.0533333	0.0541667	0.0608333	0.0591667	0.0672222	0.0694444	0.0683333	0.0602778	0.0583333	0.0594444	0.0538889	0.0411111	0.0355556	0.0244444	0.0169444	0.0122222	0.00888889	0.00361111	0.00305556	0.000555556	0.00166667	0	0.00111111	0
85	0	0	0.000555556	0.000833333	0	0.000833333	0.00138889	0.00166667	0.00277778	0.00527778	0.005	0.0113889	0.0147222	0.0216667	0.0236111	0.0336111	0.0433333	0.0480556	0.0558333	0.0561111	0.0644444	0.0608333	0.0622222	0.0638889	0.0602778	0.0655556	0.0536111	0.0447222	0.0413889	0.0338889	0.0302778	0.0194444	0.0144444	0.00722222	0.00388889	0.005	0.00222222	0.00111111	0	0.000833333	0.00111111
86	0.000277778	0	0.000555556	0.000833333	0.000833333	0	0.00194444	0.00111111	0.00194444	0.00527778	0.00666667	0.0102778	0.0136111	0.0247222	0.0266667	0.0333333	0.0402778	0.0572222	0.0527778	0.0577778	0.0583333	0.0652778	0.0647222	0.0627778	0.0622222	0.0633333	0.0577778	0.0525	0.0397222	0.0358333	0.0258333	0.02	0.0105556	0.00916667	0.00444444	0.00277778	0.00111111	0.000833333	0.000555556	0.000833333	0.000833333
87	0	0.000277778	0.000277778	0.000277778	0.000833333	0.00138889	0.000833333	0.00194444	0.00194444	0.00472222	0.00611111	0.0108333	0.0166667	0.0258333	0.0316667	0.0383333	0.0483333	0.0513889	0.0575	0.0563889	0.0577778	0.0591667	0.0613889	0.0661111	0.0605556	0.0577778	0.0558333	0.0519444	0.0388889	0.0333333	0.0258333	0.0227778	0.0122222	0.00722222	0.00444444	0.00333333	0.00166667	0.00166667	0.000277778	0	0.000277778
88	0	0	0.000277778	0.000555556	0.00138889	0.000555556	0.00361111	0.00111111	0.00388889	0.00555556	0.00777778	0.0113889	0.0147222	0.0191667	0.0288889	0.0283333	0.045	0.0447222	0.0588889	0.0575	0.0644444	0.065	0.0666667	0.0597222	0.065	0.0583333	0.0525	0.05	0.0413889	0.0344444	0.0277778	0.0216667	0.0125	0.0105556	0.00416667	0.00222222	0.00166667	0.00111111	0.000277778	0.000833333	0.000277778
89	0	0	0.000277778	0	0.000555556	0.000555556	0.00166667	0.00138889	0.00416667	0.00361111	0.00944444	0.0116667	0.0122222	0.0233333	0.0286111	0.0394444	0.0402778	0.0455556	0.0466667	0.0586111	0.0583333	0.0561111	0.0722222	0.0597222	0.0666667	0.0622222	0.0536111	0.0472222	0.0380556	0.0325	0.0238889	0.0166667	0.0130556	0.00833333	0.00527778	0.00388889	0.000833333	0.000277778	0.000555556	0	0.00111111
90	0	0	0	0.000555556	0	0.00166667	0.000833333	0.00194444	0.00277778	0.00388889	0.00861111	0.0130556	0.0169444	0.0247222	0.0283333	0.04	0.0463889	0.0466667	0.0561111	0.0558333	0.0655556	0.0677778	0.0622222	0.0686111	0.0622222	0.0622222	0.0616667	0.0477778	0.0405556	0.0402778	0.0255556	0.0233333	0.0113889	0.00666667	0.00472222	0.00388889	0.000555556	0.00111111	0.000277778	0.000277778	0.000833333
91	0	0	0	0.000277778	0.000833333	0	0.000277778	0.00194444	0.00138889	0.00444444	0.00722222	0.0125	0.0186111	0.0236111	0.0288889	0.0372222	0.0483333	0.0488889	0.0513889	0.0563889	0.0636111	0.0636111	0.0663889	0.0683333	0.0647222	0.0608333	0.0530556	0.0486111	0.0430556	0.0333333	0.0286111	0.0163889	0.0163889	0.00666667	0.00416667	0.00416667	0.00166667	0.000555556	0.000833333	0.000277778	0.00138889
92	0	0	0	0	0.000555556	0.000833333	0.00138889	0.00194444	0.00222222	0.00444444	0.00944444	0.00777778	0.0130556	0.0177778	0.0330556	0.0333333	0.0458333	0.0530556	0.0491667	0.0558333	0.0669444	0.0586111	0.0647222	0.0608333	0.0633333	0.0597222	0.0555556	0.0483333	0.0394444	0.0363889	0.0258333	0.0202778	0.0133333	0.0108333	0.00472222	0.00388889	0.000277778	0.00138889	0.000833333	0.000277778	0
93	0.000277778	0	0	0.000277778	0.000277778	0.00111111	0.00166667	0.00111111	0.00305556	0.00611111	0.00666667	0.0127778	0.0166667	0.0211111	0.0336111	0.0316667	0.0372222	0.0513889	0.0469444	0.0566667	0.0622222	0.0644444	0.0652778	0.065	0.0594444	0.0611111	0.0602778	0.0430556	0.0444444	0.0372222	0.0263889	0.0172222	0.0138889	0.00833333	0.00333333	0.0025	0.00166667	0.000833333	0.00111111	0.000277778	0.000277778
94	0	0	0	0.000555556	0	0	0.00111111	0.000555556	0.00194444	0.00472222	0.0102778	0.0119444	0.0125	0.0194444	0.025	0.0363889	0.0477778	0.05	0.0527778	0.0558333	0.0605556	0.0608333	0.0663889	0.0652778	0.0605556	0.0597222	0.0586111	0.0513889	0.0416667	0.0363889	0.0280556	0.0180556	0.0127778	0.0105556	0.00555556	0.00333333	0.00138889	0.000277778	0	0.000833333	0.00138889
95	0.000277778	0	0.000277778	0.000277778	0	0.000555556	0.000833333	0.0025	0.00138889	0.005	0.00944444	0.00944444	0.0141667	0.0213889	0.0305556	0.0419444	0.0436111	0.0525	0.0483333	0.0597222	0.055	0.065	0.0661111	0.0636111	0.065	0.0644444	0.0625	0.0469444	0.0411111	0.0336111	0.0247222	0.0205556	0.0136111	0.00666667	0.00638889	0.00277778	0.00194444	0.000833333	0.00111111	0.00166667	0.00111111
96	0	0	0.000277778	0.000277778	0.000555556	0.000277778	0.00194444	0.0025	0.00361111	0.00472222	0.00777778	0.0133333	0.0191667	0.0230556	0.0247222	0.0325	0.0419444	0.0513889	0.0511111	0.0594444	0.0588889	0.0625	0.0666667	0.0636111	0.0608333	0.0547222	0.0541667	0.0527778	0.0422222	0.0327778	0.0266667	0.0169444	0.0138889	0.00777778	0.00555556	0.00305556	0.00111111	0.00138889	0.000555556	0.000277778	0.000277778
97	0.000277778	0	0.000277778	0	0.000555556	0.000277778	0.00194444	0.0025	0.00416667	0.00388889	0.00527778	0.00833333	0.0141667	0.0288889	0.0277778	0.0383333	0.0408333	0.0466667	0.0533333	0.0686111	0.0641667	0.0636111	0.0669444	0.0636111	0.065	0.0608333	0.0558333	0.0469444	0.0441667	0.0338889	0.0275	0.0216667	0.0147222	0.00861111	0.00527778	0.00305556	0.000833333	0.000277778	0.000833333	0.00138889	0.000555556
98	0	0	0.000555556	0.000277778	0.000277778	0.000833333	0.00111111	0.0025	0.00138889	0.00611111	0.00555556	0.00722222	0.0211111	0.0183333	0.0283333	0.0375	0.0388889	0.0516667	0.0586111	0.0636111	0.0636111	0.05	0.0666667	0.0675	0.0608333	0.0619444	0.0580556	0.0463889	0.0402778	0.0386111	0.0258333	0.0208333	0.0127778	0.00888889	0.0025	0.00416667	0.00138889	0	0.00111111	0.000277778	0.000555556
99	0.000277778	0.000277778	0.000277778	0.000277778	0	0.000277778	0.00111111	0.0025	0.00222222	0.00361111	0.00777778	0.00972222	0.0177778	0.0219444	0.0222222	0.0411111	0.0416667	0.0458333	0.0486111	0.0636111	0.0558333	0.0625	0.0661111	0.0602778	0.0591667	0.0608333	0.0594444	0.0497222	0.0388889	0.0327778	0.0263889	0.0180556	0.0133333	0.00861111	0.00361111	0.00388889	0.00166667	0.000555556	0.000833333	0.000277778	0.00111111
100	0	0	0.000277778	0.000277778	0.00166667	0.000555556	0.00194444	0.00194444	0.00444444	0.00388889	0.00638889	0.00888889	0.0163889	0.0230556	0.0341667	0.0327778	0.0422222	0.045	0.0525	0.0563889	0.0638889	0.0572222	0.0702778	0.0669444	0.0619444	0.0552778	0.0613889	0.0497222	0.0433333	0.0405556	0.0283333	0.0211111	0.0152778	0.0108333	0.00555556	0.00166667	0.00166667	0.00138889	0.00194444	0.000555556	0.000277778
Ripple density [Hz] for DETECTOR 3
simID
1	0.290833	0.297222	0.295278	0.292222	0.295556	0.295556	0.279722	0.296389	0.296667	0.29	0.3	0.284444	0.279444	0.275556	0.284167	0.287222	0.280556	0.291667	0.279444	0.279722	0.290833	0.285	0.296667	0.266111	0.287778	0.275833	0.281111	0.281667	0.280556	0.293333	0.272222	0.285556	0.276389	0.278333	0.2875	0.271111	0.288056	0.283333	0.269722	0.275556	0.283889
2	0.281944	0.296111	0.290833	0.296944	0.285556	0.288611	0.297222	0.287222	0.291111	0.29	0.281111	0.304444	0.301944	0.268056	0.282778	0.276389	0.292222	0.270278	0.2875	0.275	0.280833	0.281944	0.292778	0.277778	0.280556	0.285556	0.289722	0.291389	0.293056	0.290833	0.280833	0.285556	0.276389	0.283889	0.269722	0.273333	0.265	0.270556	0.2675	0.276944	0.277222
3	0.291944	0.279167	0.281944	0.290556	0.293889	0.284444	0.283611	0.270833	0.285	0.283611	0.290556	0.286944	0.289722	0.283056	0.286944	0.279444	0.286667	0.296389	0.275278	0.286111	0.288333	0.285278	0.285	0.267222	0.280556	0.283889	0.277778	0.276111	0.281389	0.281667	0.275278	0.276389	0.28	0.276389	0.279444	0.271111	0.261944	0.282222	0.296667	0.275556	0.271944
4	0.278056	0.29	0.288333	0.280556	0.292778	0.284722	0.2825	0.284167	0.285556	0.281111	0.289444	0.278889	0.281111	0.2825	0.2825	0.283333	0.285	0.291667	0.290278	0.281667	0.276944	0.299722	0.286389	0.289167	0.284444	0.279722	0.281944	0.286944	0.280278	0.273333	0.289722	0.268333	0.275278	0.276389	0.295278	0.276667	0.287222	0.275556	0.283333	0.267778	0.276111
5	0.290556	0.289444	0.2925	0.294722	0.295278	0.280833	0.286111	0.288889	0.281667	0.269722	0.290556	0.3025	0.273333	0.287778	0.294167	0.290556	0.285278	0.290278	0.287778	0.273333	0.295556	0.289722	0.284444	0.291944	0.284722	0.283889	0.281667	0.284444	0.2775	0.285278	0.272778	0.269444	0.272778	0.283889	0.288056	0.273333	0.281389	0.270556	0.283056	0.264167	0.268889
6	0.286389	0.283889	0.295833	0.295	0.298056	0.287222	0.295278	0.286111	0.2975	0.265833	0.278611	0.285833	0.279722	0.275556	0.296944	0.285556	0.279722	0.286111	0.281667	0.276389	0.280278	0.284444	0.285556	0.288611	0.271667	0.288333	0.281111	0.280278	0.271111	0.283889	0.290556	0.282778	0.281111	0.285278	0.298889	0.279167	0.28	0.289444	0.2725	0.277222	0.276389
7	0.278889	0.288333	0.289167	0.286389	0.298889	0.276111	0.283056	0.287778	0.271667	0.288889	0.284444	0.288333	0.281667	0.283889	0.278889	0.286944	0.291667	0.284444	0.273056	0.284167	0.286111	0.273889	0.283333	0.2875	0.277778	0.287778	0.265556	0.281111	0.276667	0.278056	0.284167	0.288611	0.285833	0.275556	0.281944	0.271667	0.281667	0.280278	0.272778	0.278611	0.275833
8	0.283889	0.284167	0.297222	0.283333	0.294167	0.302778	0.283333	0.288333	0.283611	0.288889	0.302222	0.281667	0.294167	0.292222	0.276944	0.298333	0.285278	0.276944	0.282778	0.293611	0.279722	0.287222	0.295556	0.279167	0.273889	0.293333	0.284444	0.284722	0.275278	0.280278	0.285	0.273889	0.283056	0.269444	0.269444	0.279444	0.274722	0.280833	0.270278	0.269167	0.271667
9	0.302778	0.296944	0.280833	0.293333	0.299167	0.296944	0.276389	0.296667	0.277222	0.288611	0.295278	0.296944	0.300833	0.285278	0.276389	0.284444	0.286667	0.288333	0.288611	0.291111	0.276944	0.2925	0.294722	0.288889	0.285	0.269722	0.290833	0.280833	0.283333	0.294722	0.284167	0.285278	0.276667	0.275833	0.273056	0.282778	0.277778	0.279167	0.278056	0.276111	0.276389
10	0.293889	0.295278	0.288056	0.286389	0.293333	0.298611	0.281944	0.289722	0.292778	0.291667	0.281667	0.284722	0.2925	0.275833	0.283056	0.278611	0.291944	0.289722	0.287222	0.279167	0.283889	0.286944	0.279722	0.276667	0.271389	0.283889	0.273611	0.273611	0.270833	0.267778	0.280278	0.279167	0.286667	0.283056	0.284722	0.28	0.275833	0.281111	0.276667	0.270833	0.271667
11	0.2975	0.296944	0.280556	0.288611	0.290556	0.279444	0.287778	0.288333	0.301944	0.292222	0.290833	0.300833	0.284167	0.286667	0.289722	0.289167	0.276667	0.289722	0.295	0.285	0.279444	0.288056	0.288333	0.274167	0.287222	0.286667	0.288889	0.2825	0.286389	0.283056	0.278333	0.283333	0.278889	0.273333	0.276389	0.2725	0.277778	0.276667	0.272222	0.274444	0.287778
12	0.268333	0.299444	0.286667	0.2975	0.286944	0.290278	0.280278	0.288611	0.287778	0.288611	0.281667	0.303056	0.289167	0.289167	0.277222	0.283333	0.28	0.279167	0.294167	0.283611	0.285	0.289167	0.290278	0.2775	0.286111	0.281389	0.283056	0.283889	0.276944	0.276944	0.289167	0.264167	0.283889	0.274167	0.285278	0.284167	0.280833	0.281389	0.278889	0.276111	0.278333
13	0.294444	0.285	0.282778	0.296389	0.291944	0.2925	0.295	0.292778	0.289722	0.283056	0.303611	0.276389	0.278333	0.279722	0.277222	0.298611	0.293056	0.2775	0.284444	0.275833	0.288056	0.274167	0.304444	0.279167	0.284444	0.288611	0.276667	0.279167	0.286944	0.283611	0.287222	0.279167	0.264167	0.282778	0.283333	0.283889	0.280556	0.284722	0.262778	0.259167	0.281111
14	0.301944	0.293611	0.294444	0.276944	0.287222	0.293889	0.288889	0.292222	0.2825	0.2875	0.301944	0.286389	0.291111	0.281389	0.290278	0.291111	0.279722	0.278889	0.276111	0.288333	0.289167	0.275556	0.270278	0.288889	0.290833	0.281667	0.293611	0.265	0.288611	0.268333	0.276944	0.278333	0.287778	0.271111	0.269167	0.2625	0.2825	0.288333	0.285833	0.273889	0.274722
15	0.283611	0.292778	0.291389	0.279444	0.284444	0.295278	0.282222	0.279167	0.283056	0.288333	0.286944	0.289167	0.291389	0.281389	0.283611	0.283889	0.278056	0.285278	0.267222	0.271944	0.275833	0.3	0.2775	0.279444	0.276389	0.2875	0.271667	0.271667	0.29	0.287778	0.289167	0.281389	0.279444	0.294444	0.272778	0.280556	0.2875	0.281111	0.292222	0.282222	0.274444
16	0.291389	0.287778	0.283611	0.268611	0.284444	0.288889	0.284444	0.280556	0.281389	0.292222	0.275	0.287778	0.284722	0.283056	0.275556	0.294722	0.291944	0.293611	0.268889	0.286111	0.279167	0.2875	0.278056	0.285	0.277778	0.295556	0.289444	0.276667	0.279167	0.283056	0.290833	0.281944	0.275556	0.285	0.279444	0.273333	0.274444	0.269722	0.280278	0.275	0.274167
17	0.289167	0.295833	0.29	0.295556	0.283611	0.294167	0.2875	0.289444	0.295278	0.2825	0.296944	0.281111	0.295	0.305	0.288333	0.285278	0.275833	0.290556	0.279167	0.284444	0.284167	0.290556	0.287778	0.276111	0.273611	0.280556	0.285556	0.285833	0.266111	0.283889	0.295278	0.278333	0.273056	0.276944	0.278333	0.274167	0.268611	0.278611	0.279444	0.272222	0.276944
18	0.291667	0.2825	0.296111	0.290278	0.295556	0.279167	0.287222	0.294722	0.2925	0.279167	0.283889	0.285556	0.284722	0.283056	0.281944	0.2775	0.268611	0.281667	0.286389	0.286111	0.270278	0.283056	0.285556	0.278333	0.281667	0.278889	0.283889	0.283889	0.281667	0.281111	0.274722	0.273611	0.281389	0.276111	0.288611	0.278889	0.277778	0.290833	0.276667	0.275	0.2825
19	0.301667	0.297778	0.289722	0.283333	0.292222	0.277222	0.2775	0.292778	0.278056	0.283333	0.279444	0.295833	0.283889	0.294167	0.286111	0.285	0.288611	0.278611	0.270556	0.286389	0.286667	0.270556	0.279167	0.285278	0.288889	0.281389	0.280278	0.281944	0.279167	0.270278	0.270556	0.291389	0.283333	0.27	0.278333	0.286944	0.274722	0.280833	0.2775	0.278333	0.279722
20	0.284167	0.285556	0.292778	0.299444	0.303611	0.291667	0.291111	0.294167	0.290278	0.288611	0.282778	0.2875	0.295833	0.297222	0.278889	0.280278	0.274444	0.286111	0.289167	0.280556	0.277222	0.283056	0.288056	0.274167	0.281389	0.278889	0.283333	0.291944	0.303333	0.2775	0.288611	0.28	0.270833	0.281111	0.280556	0.285556	0.272222	0.270833	0.273056	0.283056	0.263333
21	0.2875	0.288611	0.299167	0.289167	0.299722	0.281944	0.302778	0.294722	0.283611	0.286667	0.280833	0.285556	0.304722	0.281667	0.271389	0.288056	0.291111	0.283611	0.288889	0.286667	0.266944	0.276389	0.282222	0.282222	0.285278	0.288056	0.287778	0.287222	0.288889	0.276111	0.285278	0.280278	0.2775	0.279167	0.265833	0.283333	0.266389	0.287222	0.285833	0.282222	0.268333
22	0.278611	0.283056	0.290556	0.300278	0.283056	0.295278	0.279167	0.271111	0.281944	0.291667	0.301389	0.283333	0.295556	0.2825	0.28	0.281944	0.289167	0.274167	0.293056	0.285556	0.279444	0.281389	0.280278	0.289167	0.2775	0.283611	0.273056	0.276944	0.276667	0.283333	0.290278	0.267778	0.289722	0.283611	0.285278	0.265	0.2825	0.28	0.274444	0.279167	0.295556
23	0.282778	0.290278	0.278611	0.2825	0.288889	0.289444	0.276389	0.295278	0.286389	0.284444	0.276389	0.275	0.286111	0.296111	0.292778	0.286944	0.290833	0.283889	0.286111	0.289444	0.2775	0.286944	0.273611	0.287222	0.287778	0.277778	0.296389	0.275278	0.293889	0.275833	0.289444	0.270556	0.275278	0.266667	0.273056	0.274722	0.274722	0.2925	0.276944	0.281944	0.282222
24	0.2875	0.297222	0.281389	0.293333	0.290278	0.299722	0.286667	0.288056	0.281667	0.285556	0.295	0.280278	0.277222	0.279722	0.274167	0.292778	0.286667	0.291944	0.278333	0.273333	0.293611	0.288333	0.267778	0.292778	0.291111	0.287778	0.279722	0.281944	0.2775	0.274167	0.283611	0.2725	0.273889	0.274722	0.279722	0.270278	0.281667	0.278889	0.262222	0.271944	0.288333
25	0.283333	0.287222	0.288889	0.293056	0.281667	0.299722	0.292222	0.287222	0.293333	0.279167	0.293056	0.293611	0.287222	0.291667	0.288056	0.278056	0.278056	0.294167	0.291111	0.281389	0.285556	0.275833	0.286389	0.285833	0.281667	0.267222	0.282222	0.27	0.278611	0.284444	0.271389	0.281389	0.279167	0.271111	0.287778	0.280556	0.280556	0.283889	0.283056	0.273333	0.285833
26	0.280278	0.278889	0.294167	0.283056	0.290833	0.298611	0.275833	0.286667	0.289167	0.281944	0.289722	0.284167	0.283889	0.272778	0.271667	0.283889	0.284167	0.280278	0.2875	0.2875	0.286944	0.291944	0.2825	0.288889	0.285278	0.281667	0.290556	0.291111	0.286111	0.278889	0.274444	0.270278	0.273611	0.283333	0.285833	0.276111	0.275278	0.275278	0.279444	0.28	0.28
27	0.285556	0.295556	0.298056	0.294722	0.291944	0.290556	0.2825	0.286667	0.295556	0.289444	0.285556	0.297778	0.282778	0.279722	0.289722	0.282778	0.283889	0.285278	0.286944	0.276944	0.285556	0.273056	0.286667	0.278889	0.28	0.267778	0.278889	0.285556	0.280833	0.288889	0.2775	0.286111	0.282778	0.271111	0.2925	0.268889	0.28	0.278889	0.276667	0.271667	0.278333
28	0.297778	0.297778	0.293889	0.278611	0.284167	0.295	0.305278	0.294444	0.285278	0.281111	0.29	0.288333	0.293333	0.280556	0.293611	0.281667	0.273611	0.279722	0.283056	0.276944	0.290278	0.280556	0.28	0.279722	0.28	0.277222	0.2825	0.272222	0.271111	0.293333	0.282778	0.284722	0.259444	0.281389	0.283333	0.271111	0.271944	0.274167	0.283611	0.279444	0.281667
29	0.288333	0.291667	0.285556	0.300556	0.298889	0.282222	0.291667	0.281944	0.288056	0.290278	0.295833	0.291944	0.278889	0.278889	0.273889	0.278056	0.288611	0.278333	0.283333	0.283056	0.283611	0.283889	0.278056	0.288333	0.283056	0.283333	0.269722	0.2825	0.280833	0.29	0.288611	0.275	0.268611	0.275278	0.289444	0.286389	0.288889	0.287778	0.285	0.285556	0.273611
30	0.290833	0.293056	0.296667	0.301389	0.294444	0.268889	0.289167	0.288889	0.275833	0.277222	0.274167	0.293333	0.285278	0.280556	0.290278	0.295	0.280278	0.288611	0.2875	0.294167	0.276944	0.281111	0.292222	0.286389	0.275833	0.288611	0.2825	0.281389	0.284722	0.278333	0.272778	0.271389	0.275833	0.276389	0.288056	0.294444	0.274722	0.283056	0.273056	0.276944	0.274167
31	0.288611	0.303889	0.308611	0.301111	0.295278	0.296944	0.284722	0.281944	0.301389	0.285833	0.284722	0.283056	0.281111	0.288611	0.303333	0.284167	0.271944	0.283056	0.285556	0.287222	0.2775	0.268333	0.288611	0.268889	0.285556	0.272222	0.280833	0.278611	0.282778	0.265556	0.272778	0.293611	0.278889	0.274444	0.281111	0.263611	0.278889	0.268333	0.280278	0.289444	0.266389
32	0.296389	0.290833	0.291389	0.288333	0.292778	0.284722	0.294167	0.293611	0.2775	0.286389	0.29	0.289722	0.280278	0.275833	0.289444	0.286389	0.281389	0.295	0.288333	0.291944	0.287222	0.290556	0.279444	0.274722	0.29	0.288056	0.291667	0.285278	0.282222	0.273056	0.276389	0.275556	0.276389	0.283056	0.286944	0.276944	0.261667	0.283889	0.283611	0.265	0.278611
33	0.286667	0.290556	0.291944	0.3075	0.2825	0.301111	0.289722	0.295556	0.284722	0.2925	0.292778	0.281944	0.294722	0.282222	0.278333	0.283611	0.290556	0.288611	0.290278	0.28	0.289444	0.281944	0.283611	0.285	0.289444	0.276389	0.283889	0.277222	0.286111	0.292222	0.302778	0.276667	0.279167	0.2775	0.286667	0.293056	0.285278	0.282778	0.276389	0.265556	0.2775
34	0.289444	0.289167	0.289167	0.300556	0.286111	0.2975	0.295556	0.287222	0.289722	0.302778	0.281389	0.2875	0.283056	0.289167	0.277222	0.289444	0.291944	0.274444	0.275556	0.291667	0.279444	0.293056	0.275833	0.278333	0.294167	0.283611	0.271944	0.282778	0.278333	0.277222	0.281667	0.267778	0.283889	0.275833	0.276667	0.290833	0.2825	0.274722	0.285833	0.273889	0.271944
35	0.271389	0.292222	0.284444	0.288056	0.298056	0.296389	0.295278	0.281667	0.283333	0.3	0.285556	0.293611	0.293056	0.290556	0.288611	0.276111	0.285	0.284444	0.284722	0.280833	0.271944	0.287222	0.286111	0.281389	0.282222	0.286389	0.278056	0.2675	0.256667	0.280556	0.273333	0.295556	0.278889	0.299444	0.288611	0.273889	0.283611	0.275556	0.286667	0.278333	0.28
36	0.283056	0.295	0.2925	0.277222	0.303056	0.289444	0.290833	0.291389	0.293889	0.283889	0.279167	0.272222	0.281667	0.284444	0.277222	0.292778	0.2925	0.279722	0.285556	0.280833	0.285278	0.280556	0.285833	0.277778	0.273056	0.273056	0.288889	0.286944	0.286111	0.291111	0.285	0.288333	0.2825	0.276944	0.27	0.283889	0.281667	0.288611	0.269444	0.269722	0.27
37	0.298611	0.287778	0.290833	0.290556	0.292778	0.299167	0.293333	0.306389	0.2775	0.280278	0.2825	0.293333	0.293889	0.274167	0.295	0.2925	0.286944	0.291944	0.286111	0.280278	0.2825	0.303333	0.281667	0.285	0.279444	0.265	0.284722	0.276944	0.282222	0.271389	0.277778	0.274722	0.281389	0.275833	0.290833	0.278611	0.283333	0.279444	0.271111	0.2825	0.280278
38	0.301389	0.298333	0.291389	0.280833	0.290278	0.280556	0.290278	0.273056	0.270556	0.277778	0.299167	0.29	0.285278	0.285833	0.286667	0.290833	0.293611	0.279167	0.279167	0.281667	0.2775	0.276944	0.285278	0.287222	0.289167	0.285278	0.284167	0.282222	0.290556	0.286667	0.278611	0.274722	0.279722	0.278333	0.292778	0.272778	0.2825	0.275833	0.2825	0.271944	0.275556
39	0.274444	0.29	0.282778	0.288889	0.290833	0.300833	0.278333	0.288611	0.296389	0.296111	0.291111	0.275833	0.280833	0.293889	0.286944	0.285833	0.277222	0.288333	0.300556	0.284722	0.284722	0.274167	0.277222	0.288889	0.281667	0.293056	0.294167	0.278611	0.281111	0.2725	0.284444	0.304167	0.278056	0.266944	0.278611	0.280556	0.289444	0.281667	0.273056	0.286111	0.286111
40	0.276389	0.286111	0.296389	0.278611	0.286111	0.291667	0.293333	0.294722	0.291944	0.298056	0.285278	0.298611	0.285556	0.287222	0.288611	0.285	0.271944	0.280833	0.279444	0.285278	0.289444	0.297222	0.284167	0.280278	0.286389	0.280833	0.270278	0.282778	0.280278	0.27	0.283889	0.280833	0.284167	0.285556	0.273889	0.283333	0.288056	0.283056	0.271667	0.275278	0.287778
41	0.294722	0.292778	0.285556	0.278333	0.306944	0.293889	0.283056	0.300278	0.296389	0.279444	0.282778	0.289167	0.291944	0.301389	0.283333	0.274444	0.288611	0.282222	0.284722	0.290278	0.285833	0.278056	0.274444	0.278611	0.286667	0.285833	0.282778	0.274444	0.29	0.290556	0.283889	0.286111	0.275556	0.266944	0.274167	0.281667	0.284444	0.290833	0.286389	0.273333	0.281667
42	0.29	0.285	0.285833	0.281667	0.3025	0.288611	0.278056	0.278611	0.285833	0.276944	0.295556	0.285556	0.289444	0.288611	0.283611	0.286944	0.276389	0.285833	0.298333	0.28	0.2675	0.276667	0.282222	0.280833	0.272778	0.274722	0.280833	0.278611	0.28	0.275	0.276667	0.282778	0.281389	0.282778	0.280556	0.273889	0.270278	0.281667	0.271389	0.276667	0.281389
43	0.271389	0.281389	0.290278	0.286111	0.290556	0.295278	0.293611	0.2875	0.2825	0.291111	0.288333	0.291944	0.285278	0.275556	0.272778	0.275278	0.288056	0.2825	0.283611	0.274444	0.283611	0.277222	0.288056	0.278611	0.286389	0.291111	0.294722	0.281111	0.270833	0.280833	0.274444	0.276667	0.284167	0.284167	0.2775	0.283333	0.274167	0.273056	0.2725	0.278056	0.282778
44	0.292778	0.294722	0.286944	0.289444	0.286389	0.278056	0.300833	0.281389	0.283333	0.2775	0.289167	0.296389	0.281944	0.271944	0.282778	0.280833	0.288333	0.275278	0.282222	0.283056	0.289167	0.288333	0.264722	0.281944	0.281111	0.281111	0.279444	0.283056	0.282222	0.275556	0.281111	0.276389	0.275278	0.281667	0.271667	0.273333	0.275278	0.277222	0.271111	0.286111	0.276111
45	0.301389	0.276111	0.299167	0.281667	0.284444	0.286944	0.295	0.288056	0.286111	0.295833	0.291389	0.293333	0.291667	0.289167	0.273889	0.276944	0.289167	0.282222	0.285833	0.2875	0.273889	0.283889	0.281667	0.277778	0.283333	0.279722	0.273056	0.276667	0.268056	0.271111	0.266667	0.289167	0.288056	0.274722	0.281944	0.283889	0.278611	0.276389	0.271667	0.274167	0.274444
46	0.282778	0.299722	0.301111	0.298056	0.303333	0.291389	0.304167	0.288056	0.290833	0.286667	0.281111	0.281389	0.294722	0.290833	0.285833	0.293611	0.301389	0.278056	0.296944	0.281389	0.286389	0.28	0.283611	0.284167	0.273611	0.291389	0.268056	0.282778	0.275833	0.259167	0.271944	0.290556	0.276667	0.270556	0.285556	0.278889	0.270278	0.277222	0.285556	0.290556	0.272222
47	0.300278	0.296667	0.295	0.287222	0.295833	0.289722	0.299722	0.278889	0.300278	0.293333	0.285833	0.283889	0.286944	0.281667	0.285833	0.298611	0.280556	0.281389	0.290556	0.299167	0.275833	0.285278	0.2775	0.276944	0.276111	0.275	0.285556	0.279167	0.285833	0.296944	0.266389	0.282778	0.267222	0.286667	0.273611	0.276667	0.280556	0.2675	0.283889	0.283333	0.271389
48	0.281111	0.270833	0.300556	0.285833	0.278056	0.300556	0.290833	0.291667	0.282222	0.283333	0.284167	0.291389	0.2975	0.273611	0.291944	0.291667	0.261667	0.276667	0.2875	0.288056	0.285	0.285556	0.278333	0.276667	0.280833	0.280278	0.288056	0.289444	0.277778	0.274444	0.281944	0.279444	0.28	0.275278	0.296111	0.272222	0.285278	0.270833	0.277222	0.284167	0.269167
49	0.2825	0.283611	0.279167	0.297778	0.295278	0.2725	0.290833	0.294444	0.289444	0.281667	0.292778	0.286944	0.2925	0.278056	0.308889	0.2775	0.280556	0.2875	0.286111	0.28	0.293333	0.288889	0.280556	0.284167	0.283333	0.295	0.270833	0.295556	0.283889	0.29	0.269444	0.272778	0.283333	0.283056	0.288056	0.279167	0.290833	0.280278	0.281389	0.283333	0.284167
50	0.288333	0.289167	0.300278	0.286944	0.293611	0.288611	0.292222	0.281667	0.284722	0.293611	0.294722	0.296111	0.292778	0.290278	0.286667	0.274722	0.286667	0.288333	0.2775	0.273889	0.281111	0.2725	0.293333	0.28	0.285833	0.289167	0.278889	0.266389	0.293889	0.284167	0.274444	0.276667	0.2825	0.2925	0.277222	0.281111	0.279167	0.269444	0.268333	0.29	0.276944
51	0.276944	0.298889	0.295278	0.298889	0.292778	0.289722	0.281944	0.282778	0.295833	0.290556	0.276944	0.295	0.281667	0.282222	0.281389	0.284722	0.285833	0.276111	0.279167	0.296111	0.283056	0.287778	0.282222	0.270556	0.289444	0.270833	0.284444	0.284167	0.285278	0.275278	0.2775	0.285556	0.281944	0.284167	0.281667	0.278889	0.271389	0.270278	0.286667	0.296667	0.281111
52	0.288056	0.295	0.288333	0.304167	0.289722	0.295	0.266111	0.2875	0.287778	0.29	0.291111	0.277222	0.303056	0.281944	0.2675	0.295	0.2825	0.290556	0.295278	0.280278	0.291111	0.286389	0.272222	0.283056	0.281111	0.281389	0.281389	0.282778	0.289722	0.279722	0.288889	0.288333	0.288611	0.283056	0.281944	0.2675	0.285833	0.278056	0.291944	0.278611	0.286389
53	0.285556	0.278611	0.290278	0.275	0.306389	0.303333	0.291944	0.284167	0.302222	0.278333	0.290833	0.284722	0.283333	0.274167	0.2975	0.286389	0.296944	0.288333	0.288056	0.284722	0.281389	0.274167	0.280556	0.278333	0.279444	0.278056	0.275278	0.289444	0.273889	0.296667	0.279167	0.289444	0.271111	0.283611	0.273056	0.278889	0.278056	0.287778	0.282222	0.278889	0.281667
54	0.298889	0.293889	0.291111	0.293889	0.291111	0.280556	0.275833	0.297222	0.294167	0.282778	0.289722	0.291389	0.275833	0.2875	0.279444	0.279167	0.291389	0.274167	0.276944	0.273056	0.274444	0.287778	0.285278	0.294167	0.275556	0.298611	0.28	0.289167	0.276667	0.267222	0.279444	0.269722	0.271944	0.279444	0.284722	0.286667	0.281944	0.279167	0.2825	0.280833	0.269167
55	0.285278	0.288611	0.288333	0.302778	0.285833	0.289167	0.292222	0.294722	0.295278	0.291944	0.286389	0.286944	0.289167	0.283611	0.279167	0.278889	0.293056	0.2775	0.271389	0.275278	0.2825	0.285833	0.29	0.276389	0.2725	0.2875	0.280556	0.287222	0.295833	0.279444	0.285833	0.274444	0.287222	0.277778	0.283056	0.284722	0.273333	0.286111	0.270278	0.270833	0.290278
56	0.275556	0.2875	0.284444	0.283333	0.289167	0.28	0.295556	0.285278	0.286944	0.286667	0.270833	0.289444	0.258056	0.275	0.273333	0.278889	0.291111	0.288056	0.288889	0.281667	0.290556	0.286111	0.274167	0.282222	0.296944	0.281944	0.293611	0.275	0.278056	0.285	0.288333	0.263611	0.273056	0.291111	0.281111	0.283889	0.276944	0.280833	0.273611	0.284444	0.285
57	0.294167	0.302778	0.297778	0.283611	0.289444	0.289444	0.288611	0.285278	0.28	0.289722	0.289722	0.295	0.282778	0.297778	0.283333	0.295833	0.292778	0.279444	0.283611	0.281389	0.285833	0.274444	0.2775	0.2775	0.286667	0.286667	0.295556	0.286667	0.278056	0.271667	0.275833	0.275278	0.273889	0.281944	0.288056	0.288056	0.290556	0.280556	0.279167	0.278056	0.287222
58	0.287222	0.3	0.289722	0.292778	0.290278	0.271389	0.279444	0.286111	0.2775	0.276667	0.293056	0.293333	0.2925	0.2825	0.295833	0.285278	0.2725	0.288056	0.282778	0.273611	0.285556	0.281667	0.293889	0.276389	0.282222	0.289444	0.270833	0.273611	0.285	0.292778	0.274722	0.2775	0.291111	0.289722	0.280278	0.288056	0.273333	0.278889	0.284167	0.287778	0.269167
59	0.299444	0.286111	0.299167	0.289167	0.288333	0.281389	0.291667	0.298889	0.28	0.284167	0.286944	0.279167	0.275556	0.289722	0.268056	0.286944	0.2875	0.292778	0.296944	0.296389	0.286389	0.281111	0.271667	0.280556	0.2775	0.281389	0.284167	0.280833	0.281389	0.286667	0.280833	0.281944	0.289167	0.277778	0.271667	0.288056	0.288889	0.293889	0.263889	0.269444	0.274444
60	0.285556	0.295556	0.295	0.288333	0.291389	0.287222	0.285556	0.299444	0.280833	0.293333	0.271111	0.2825	0.280278	0.291667	0.288889	0.29	0.296111	0.296111	0.286667	0.283611	0.285	0.290833	0.284444	0.283056	0.280556	0.271667	0.2775	0.284722	0.290833	0.288056	0.281389	0.282778	0.281389	0.271389	0.278611	0.285556	0.274444	0.296111	0.269722	0.2825	0.271944
61	0.293333	0.296111	0.296944	0.289722	0.283611	0.293333	0.297222	0.294167	0.294722	0.287778	0.287778	0.284722	0.279444	0.278056	0.2875	0.288056	0.293889	0.282778	0.285833	0.292778	0.278611	0.282778	0.276944	0.275556	0.288333	0.281111	0.287778	0.278889	0.288056	0.270556	0.278056	0.284444	0.270833	0.273333	0.274444	0.282222	0.269444	0.290278	0.269167	0.286944	0.279444
62	0.283889	0.2875	0.288333	0.295556	0.310833	0.286944	0.273889	0.296389	0.295833	0.278889	0.283889	0.298611	0.303333	0.282778	0.297778	0.290278	0.283889	0.300278	0.296667	0.283056	0.289722	0.277222	0.288611	0.285278	0.295	0.289167	0.271389	0.273889	0.269722	0.280278	0.286389	0.285556	0.285556	0.296944	0.281944	0.275278	0.280278	0.267778	0.28	0.275556	0.278056
63	0.294444	0.294444	0.294444	0.297778	0.285	0.289444	0.285833	0.284444	0.274167	0.281667	0.28	0.3025	0.274444	0.296111	0.28	0.299444	0.277778	0.273611	0.283889	0.286389	0.269167	0.296389	0.289722	0.271944	0.278889	0.292778	0.280278	0.291111	0.278611	0.294167	0.286389	0.280278	0.279167	0.275	0.280556	0.279167	0.279167	0.280278	0.263611	0.268333	0.2825
64	0.285556	0.292778	0.284167	0.293889	0.284444	0.290278	0.280833	0.294722	0.280278	0.286667	0.2925	0.283889	0.297222	0.293333	0.305833	0.291667	0.287778	0.296111	0.288333	0.290556	0.285	0.284722	0.270833	0.282222	0.291111	0.286944	0.272222	0.274167	0.280556	0.273611	0.2775	0.281111	0.274722	0.275	0.288611	0.290278	0.2725	0.288611	0.285278	0.28	0.267222
65	0.300556	0.296667	0.292222	0.299722	0.281111	0.291111	0.296667	0.287778	0.284444	0.275556	0.285833	0.286667	0.2825	0.286667	0.294444	0.292222	0.281944	0.284444	0.291667	0.278889	0.288889	0.2825	0.293333	0.275556	0.278333	0.293611	0.290556	0.300278	0.278611	0.285833	0.263889	0.276944	0.275278	0.281667	0.283056	0.28	0.290278	0.284444	0.283056	0.261389	0.260278
66	0.2825	0.290278	0.293889	0.293056	0.281667	0.292778	0.301389	0.287222	0.282778	0.292222	0.284444	0.284444	0.289444	0.288333	0.290556	0.297222	0.273889	0.295278	0.2775	0.274444	0.27	0.281667	0.296667	0.276389	0.278056	0.288611	0.281111	0.285	0.288333	0.280556	0.278056	0.286389	0.290833	0.274722	0.275556	0.291111	0.281389	0.286111	0.272222	0.278333	0.283333
67	0.292222	0.288056	0.287778	0.279167	0.301111	0.298056	0.296667	0.298333	0.287222	0.285833	0.29	0.299167	0.268611	0.279722	0.281389	0.296667	0.276389	0.278056	0.285	0.289167	0.275	0.276667	0.2975	0.293889	0.290278	0.287222	0.290833	0.274722	0.276667	0.280833	0.288611	0.291389	0.272778	0.279444	0.2825	0.273333	0.272778	0.278056	0.275556	0.285	0.271944
68	0.2925	0.295556	0.290833	0.286111	0.3	0.288889	0.283333	0.295556	0.292778	0.293056	0.2775	0.289444	0.284722	0.2725	0.280278	0.272222	0.268611	0.278889	0.293333	0.286667	0.294167	0.290556	0.284444	0.293611	0.284444	0.290556	0.2825	0.285278	0.269444	0.276111	0.299167	0.287778	0.281667	0.2675	0.285556	0.289167	0.282778	0.278611	0.271111	0.279722	0.284167
69	0.292778	0.282222	0.276389	0.297222	0.295556	0.294444	0.275556	0.284444	0.281111	0.293333	0.278611	0.281111	0.292778	0.281944	0.276944	0.272222	0.2675	0.277778	0.287778	0.295278	0.292222	0.286389	0.290833	0.286667	0.2825	0.289167	0.2925	0.291667	0.28	0.275833	0.296111	0.271389	0.28	0.269167	0.278333	0.262222	0.286111	0.282222	0.291389	0.274167	0.281111
70	0.279722	0.295278	0.278889	0.289167	0.285833	0.288333	0.295556	0.278333	0.289444	0.2825	0.286389	0.294444	0.284444	0.296111	0.281944	0.294444	0.286944	0.287222	0.283333	0.280833	0.285556	0.2875	0.29	0.271944	0.299722	0.289167	0.285	0.288056	0.279167	0.284722	0.290833	0.279167	0.276667	0.2775	0.291667	0.284167	0.280556	0.274444	0.276389	0.265556	0.275
71	0.282222	0.292222	0.282778	0.281667	0.293056	0.278056	0.286667	0.303333	0.288056	0.296389	0.2875	0.291944	0.300556	0.278611	0.2975	0.289722	0.285556	0.275833	0.281111	0.276944	0.288889	0.291944	0.273056	0.283889	0.273611	0.290833	0.274722	0.287778	0.275556	0.280278	0.280833	0.2775	0.2825	0.285278	0.2725	0.285833	0.270278	0.276667	0.280556	0.269722	0.283611
72	0.287222	0.288889	0.3025	0.2975	0.29	0.283333	0.291667	0.281111	0.277222	0.288056	0.287778	0.288056	0.280556	0.290278	0.289444	0.2825	0.29	0.278056	0.289167	0.286111	0.275833	0.283611	0.2875	0.275833	0.286389	0.269444	0.281944	0.285556	0.286111	0.277778	0.286667	0.266667	0.285833	0.273333	0.2825	0.279722	0.285	0.284722	0.280833	0.278333	0.275
73	0.29	0.293889	0.295	0.288333	0.291944	0.291389	0.295556	0.291389	0.291944	0.281389	0.283889	0.291944	0.285	0.283611	0.291667	0.277222	0.278611	0.285833	0.297222	0.274444	0.27	0.289167	0.286111	0.278611	0.277778	0.286111	0.284722	0.283889	0.290278	0.283056	0.281667	0.280833	0.279444	0.278611	0.284722	0.279167	0.288333	0.281389	0.283611	0.275	0.284722
74	0.283611	0.291944	0.291389	0.278333	0.281389	0.285	0.293333	0.281944	0.279167	0.285833	0.282778	0.283333	0.274444	0.296111	0.284444	0.293056	0.288611	0.282778	0.288889	0.269167	0.279167	0.289167	0.281667	0.286944	0.290278	0.283889	0.272778	0.288056	0.275	0.293056	0.292778	0.282778	0.275556	0.284167	0.2725	0.286944	0.271944	0.274444	0.28	0.286944	0.289444
75	0.289167	0.284722	0.285278	0.295	0.281111	0.302778	0.2975	0.295278	0.285	0.288056	0.278889	0.278333	0.295	0.2775	0.2875	0.273333	0.292222	0.276667	0.267222	0.276667	0.281111	0.272778	0.281944	0.297778	0.277778	0.274722	0.283333	0.280278	0.287222	0.27	0.283333	0.279167	0.291389	0.273889	0.290278	0.284444	0.268611	0.2775	0.281667	0.280556	0.262778
76	0.2825	0.290278	0.298333	0.294167	0.298889	0.290556	0.290833	0.289722	0.291389	0.287222	0.284167	0.279722	0.288889	0.299167	0.280556	0.287222	0.287778	0.295	0.284722	0.283611	0.276944	0.280556	0.294167	0.279722	0.270833	0.280278	0.287778	0.288889	0.281944	0.272222	0.265833	0.289444	0.2825	0.278889	0.288611	0.281111	0.273056	0.276111	0.284444	0.272222	0.263056
77	0.295556	0.296111	0.287222	0.289444	0.288889	0.2925	0.295833	0.306111	0.283056	0.29	0.290278	0.300556	0.281389	0.293333	0.290278	0.286389	0.293611	0.279167	0.281944	0.278056	0.285278	0.294722	0.274167	0.277778	0.283611	0.2775	0.292778	0.279167	0.284167	0.274167	0.280833	0.276944	0.288333	0.281667	0.281667	0.289167	0.284444	0.271111	0.280556	0.285	0.274167
78	0.287222	0.2925	0.286389	0.280833	0.298889	0.293889	0.295	0.287222	0.283611	0.288611	0.296667	0.282778	0.299722	0.285833	0.274444	0.286389	0.286944	0.29	0.276111	0.291667	0.285	0.300278	0.275	0.2825	0.286944	0.289167	0.272222	0.273056	0.283889	0.2775	0.2875	0.269722	0.2825	0.278611	0.2825	0.278889	0.270556	0.2725	0.274167	0.285278	0.279722
79	0.289722	0.296944	0.280556	0.291944	0.289722	0.279722	0.278611	0.285556	0.283889	0.287222	0.276944	0.290833	0.282778	0.288889	0.293056	0.288889	0.287222	0.293889	0.284722	0.277778	0.283333	0.291667	0.282778	0.2775	0.2725	0.275556	0.281944	0.284722	0.276111	0.283889	0.286111	0.281389	0.293056	0.270556	0.263611	0.273611	0.289722	0.275	0.283056	0.280278	0.276389
80	0.288889	0.291111	0.281389	0.294167	0.29	0.284444	0.284167	0.291111	0.284444	0.275278	0.290278	0.281111	0.279722	0.283611	0.2875	0.271389	0.295	0.285	0.283611	0.285278	0.268889	0.289167	0.291667	0.284167	0.283889	0.278611	0.296111	0.290278	0.283889	0.271944	0.282778	0.284722	0.286944	0.267778	0.288333	0.278611	0.284444	0.285556	0.283889	0.287222	0.278056
81	0.291389	0.305	0.287222	0.289444	0.281111	0.298889	0.290556	0.299722	0.277222	0.290833	0.296944	0.285	0.280278	0.29	0.278056	0.289722	0.293056	0.272778	0.276111	0.274167	0.289444	0.273056	0.290833	0.279167	0.296389	0.290278	0.283333	0.287222	0.281111	0.285278	0.290833	0.289444	0.265556	0.29	0.281389	0.271111	0.276389	0.269722	0.281944	0.265556	0.280278
82	0.282778	0.283611	0.301389	0.292778	0.291389	0.301667	0.293611	0.283333	0.283611	0.280556	0.289722	0.280278	0.289167	0.276111	0.277222	0.287778	0.274444	0.284722	0.288056	0.290556	0.277222	0.283611	0.281389	0.289444	0.282222	0.2775	0.271667	0.278333	0.281944	0.273611	0.272222	0.293056	0.281389	0.290278	0.280833	0.277778	0.270833	0.273056	0.268333	0.282778	0.2825
83	0.275556	0.289444	0.282778	0.283889	0.292778	0.283611	0.307222	0.290556	0.286111	0.287222	0.295833	0.295	0.293056	0.289167	0.278056	0.2825	0.292222	0.275833	0.278056	0.287778	0.282222	0.283333	0.273611	0.286111	0.276667	0.2875	0.281667	0.285556	0.289722	0.273889	0.288889	0.284722	0.285833	0.272222	0.286944	0.284444	0.283056	0.278611	0.277222	0.270556	0.273056
84	0.283889	0.291389	0.295	0.278333	0.2875	0.292778	0.294444	0.273056	0.286667	0.281667	0.2925	0.292778	0.265556	0.279722	0.283056	0.272778	0.283333	0.285833	0.272778	0.285833	0.284722	0.290278	0.285556	0.284167	0.278889	0.279167	0.285833	0.268889	0.288056	0.277222	0.281667	0.278056	0.283889	0.281111	0.277778	0.274444	0.280278	0.273611	0.273056	0.28	0.278333
85	0.28	0.299722	0.296667	0.283056	0.285833	0.287222	0.290278	0.295556	0.287778	0.285278	0.278611	0.289167	0.288056	0.286111	0.291667	0.301944	0.280278	0.286944	0.296667	0.282222	0.274444	0.283611	0.279444	0.281667	0.282222	0.281389	0.275278	0.276111	0.264167	0.284167	0.280833	0.291111	0.29	0.277222	0.280833	0.2875	0.287778	0.272778	0.271389	0.274722	0.290833
86	0.295556	0.301389	0.298333	0.299167	0.270278	0.281389	0.291667	0.284444	0.265278	0.295556	0.271667	0.280556	0.289444	0.2975	0.28	0.283333	0.281667	0.276111	0.271389	0.293333	0.288056	0.28	0.274722	0.28	0.279167	0.289722	0.279167	0.272778	0.286667	0.268056	0.29	0.274722	0.284722	0.274444	0.275556	0.281389	0.273333	0.278889	0.275556	0.286944	0.270556
87	0.286944	0.290833	0.296389	0.292778	0.278333	0.302778	0.286111	0.2925	0.265556	0.300556	0.288889	0.292778	0.289722	0.292222	0.276667	0.270833	0.279444	0.283056	0.287222	0.288889	0.291667	0.288056	0.273056	0.278056	0.288611	0.275556	0.274444	0.274722	0.275	0.277222	0.28	0.274167	0.279444	0.283611	0.272778	0.272222	0.291389	0.264722	0.285278	0.284444	0.289444
88	0.285	0.297222	0.285	0.300556	0.297222	0.295833	0.281389	0.286667	0.288889	0.292778	0.285278	0.287222	0.296111	0.301111	0.288333	0.283333	0.284167	0.281111	0.295833	0.285	0.285833	0.280556	0.2725	0.290278	0.282778	0.283889	0.300278	0.285	0.27	0.277222	0.268611	0.290556	0.281389	0.274167	0.283056	0.274167	0.284167	0.289722	0.276389	0.276111	0.283056
89	0.283333	0.299167	0.298056	0.292222	0.3025	0.302222	0.285556	0.2725	0.281667	0.2875	0.295556	0.2875	0.288333	0.283889	0.2875	0.285833	0.271389	0.281389	0.273889	0.288611	0.296944	0.277222	0.288333	0.282778	0.285	0.290833	0.294444	0.285	0.28	0.2725	0.279167	0.273333	0.279444	0.277222	0.286111	0.291667	0.281389	0.275833	0.278611	0.282778	0.277778
90	0.2875	0.283056	0.292222	0.307222	0.292222	0.286111	0.288333	0.2825	0.285278	0.282778	0.276667	0.296667	0.279722	0.282778	0.2875	0.290833	0.280278	0.276944	0.286667	0.270556	0.288611	0.284444	0.279722	0.278611	0.280278	0.280556	0.295556	0.281944	0.2875	0.276667	0.283611	0.288889	0.283056	0.274444	0.276944	0.295	0.284444	0.267222	0.276111	0.262778	0.28
91	0.282778	0.285556	0.282778	0.273056	0.282778	0.296111	0.297778	0.2875	0.290278	0.281944	0.273611	0.275	0.2825	0.273611	0.281944	0.277222	0.283611	0.281111	0.289722	0.2925	0.293889	0.268611	0.271667	0.277222	0.285833	0.296389	0.301944	0.290556	0.273611	0.279444	0.267222	0.280833	0.286667	0.282222	0.273611	0.2825	0.277778	0.275833	0.283889	0.290278	0.273333
92	0.285	0.292778	0.298889	0.2875	0.286944	0.289444	0.286667	0.274722	0.298611	0.2975	0.287778	0.276944	0.285556	0.292222	0.278056	0.289167	0.285	0.285	0.280556	0.279444	0.276389	0.27	0.278611	0.284722	0.277778	0.268333	0.295278	0.281667	0.291944	0.281944	0.281944	0.276111	0.285833	0.274722	0.284167	0.275556	0.283889	0.275556	0.285	0.280833	0.272778
93	0.288889	0.297778	0.294722	0.288611	0.294444	0.292778	0.290278	0.283333	0.291944	0.29	0.289167	0.285833	0.283056	0.285278	0.291389	0.300278	0.276389	0.2775	0.295	0.289444	0.288333	0.278333	0.288056	0.2775	0.274444	0.290278	0.284444	0.276944	0.286111	0.275833	0.276667	0.276944	0.2775	0.280278	0.274444	0.274722	0.261944	0.271944	0.277778	0.281667	0.273611
94	0.270556	0.281111	0.293056	0.283056	0.282222	0.299722	0.278889	0.2825	0.2975	0.300833	0.298611	0.277222	0.292222	0.279167	0.291389	0.282778	0.275	0.276389	0.282778	0.276944	0.291944	0.294722	0.274444	0.273889	0.279722	0.291667	0.280278	0.285833	0.296667	0.283333	0.281667	0.283889	0.271667	0.275556	0.278889	0.274167	0.269444	0.285278	0.2925	0.295833	0.259444
95	0.294722	0.298611	0.291944	0.283056	0.284167	0.288611	0.287222	0.296944	0.292778	0.2775	0.285278	0.2925	0.298611	0.292778	0.295833	0.287778	0.286111	0.286111	0.277222	0.275278	0.283056	0.288889	0.279444	0.279444	0.29	0.285	0.283611	0.282778	0.275278	0.290278	0.290833	0.2825	0.275	0.276389	0.289167	0.280556	0.275833	0.284722	0.275	0.269722	0.29
96	0.279722	0.295556	0.291111	0.290833	0.283889	0.288611	0.284167	0.294722	0.286944	0.282222	0.291944	0.292222	0.280556	0.296944	0.281389	0.292222	0.289167	0.301111	0.274722	0.298611	0.271111	0.279167	0.2825	0.274722	0.296944	0.293611	0.284722	0.285556	0.280833	0.278333	0.278611	0.297778	0.271944	0.2725	0.281944	0.268889	0.274167	0.281944	0.278056	0.276944	0.284167
97	0.295	0.288889	0.296111	0.284444	0.285	0.286944	0.288056	0.286667	0.287778	0.285833	0.294444	0.279722	0.282778	0.279722	0.284444	0.276111	0.29	0.299722	0.278611	0.278611	0.278056	0.2775	0.283333	0.274444	0.264444	0.293333	0.277222	0.288333	0.281389	0.275278	0.28	0.283889	0.283333	0.275556	0.268056	0.289167	0.279444	0.291667	0.275278	0.288611	0.278611
98	0.279722	0.294444	0.280833	0.298056	0.301389	0.296667	0.287778	0.2975	0.283056	0.286667	0.283056	0.284722	0.282778	0.282778	0.292778	0.294444	0.289444	0.29	0.274444	0.299444	0.281389	0.280833	0.289722	0.2825	0.275	0.288611	0.283056	0.272222	0.278333	0.281111	0.281667	0.2725	0.287778	0.283056	0.291667	0.276389	0.288889	0.271389	0.265	0.286111	0.266667
99	0.290833	0.297222	0.295278	0.292222	0.295556	0.295556	0.279722	0.296389	0.296667	0.29	0.3	0.284444	0.279444	0.275556	0.284167	0.287222	0.280556	0.291667	0.279444	0.279722	0.290833	0.285	0.296667	0.266111	0.287778	0.275833	0.281111	0.281667	0.280556	0.293333	0.272222	0.285556	0.276389	0.278333	0.2875	0.271111	0.288056	0.283333	0.269722	0.275556	0.283889
100	0.281944	0.296111	0.290833	0.296944	0.285556	0.288611	0.297222	0.287222	0.291111	0.29	0.281111	0.304444	0.301944	0.268056	0.282778	0.276389	0.292222	0.270278	0.2875	0.275	0.280833	0.281944	0.292778	0.277778	0.280556	0.285556	0.289722	0.291389	0.293056	0.290833	0.280833	0.285556	0.276389	0.283889	0.269722	0.273333	0.265	0.270556	0.2675	0.276944	0.277222
Ripple density [Hz] for DETECTOR 4
simID
1	0.863889	0.858056	0.858333	0.818611	0.836667	0.806389	0.798611	0.806667	0.783889	0.758889	0.755556	0.774444	0.7475	0.713611	0.728333	0.683333	0.683611	0.674722	0.6475	0.643056	0.656111	0.634167	0.602222	0.589167	0.590556	0.564167	0.551389	0.553611	0.521389	0.562222	0.515	0.454722	0.483611	0.476944	0.472222	0.4325	0.444167	0.419167	0.426389	0.420833	0.431944
2	0.845833	0.8425	0.815556	0.829444	0.815556	0.805278	0.814167	0.769167	0.765	0.775	0.745	0.741111	0.7325	0.724444	0.733333	0.6875	0.697778	0.703611	0.666667	0.655278	0.663611	0.621944	0.631389	0.588611	0.596111	0.568056	0.594167	0.553611	0.563889	0.515556	0.542778	0.518333	0.523333	0.490556	0.487778	0.474167	0.464722	0.432778	0.439167	0.425278	0.430556
3	0.843333	0.833333	0.829722	0.829444	0.818056	0.811667	0.811111	0.784167	0.789722	0.787778	0.783333	0.780833	0.745278	0.709444	0.715	0.728889	0.678056	0.6725	0.661389	0.672222	0.648889	0.624444	0.630278	0.582222	0.5925	0.594722	0.553056	0.5675	0.541111	0.513056	0.541944	0.496111	0.475278	0.491111	0.461944	0.459167	0.446944	0.447778	0.439722	0.424444	0.400278
4	0.848056	0.827222	0.818333	0.81	0.806667	0.825556	0.778056	0.790833	0.819722	0.761111	0.786944	0.754167	0.723611	0.711389	0.717222	0.697222	0.690833	0.678333	0.683056	0.658056	0.636944	0.633333	0.603333	0.593889	0.613056	0.568889	0.579722	0.5525	0.519167	0.523611	0.539167	0.503889	0.485	0.481944	0.473333	0.480278	0.443056	0.413611	0.416111	0.441111	0.420278
5	0.841667	0.851944	0.854167	0.807778	0.803056	0.818611	0.809444	0.801667	0.760833	0.746389	0.763333	0.745	0.736667	0.737222	0.707778	0.675556	0.690556	0.699167	0.647778	0.653611	0.616389	0.651667	0.610278	0.6375	0.573611	0.559167	0.565556	0.558611	0.537778	0.5275	0.513611	0.5075	0.496944	0.488333	0.491944	0.446944	0.442222	0.4375	0.464444	0.414444	0.443889
6	0.839722	0.821667	0.845556	0.808333	0.820556	0.832222	0.800278	0.744167	0.797222	0.749722	0.763611	0.766944	0.740556	0.740833	0.712778	0.705833	0.696667	0.674167	0.648333	0.6525	0.636944	0.629722	0.596111	0.604722	0.58	0.598611	0.566944	0.521389	0.529722	0.528889	0.498611	0.505	0.506944	0.471389	0.466111	0.481667	0.487222	0.471111	0.4075	0.425556	0.405833
7	0.830833	0.841944	0.825556	0.826667	0.819722	0.803889	0.778333	0.788611	0.766111	0.781667	0.75	0.716944	0.747222	0.708333	0.688889	0.718056	0.699722	0.7025	0.700833	0.6625	0.645833	0.593056	0.618611	0.610278	0.566111	0.545278	0.578333	0.561111	0.546111	0.543611	0.5225	0.512222	0.459444	0.471944	0.465	0.466667	0.453056	0.457222	0.421111	0.409722	0.394722
8	0.843611	0.827778	0.835278	0.831389	0.849167	0.819167	0.796944	0.776111	0.791944	0.738889	0.727222	0.748889	0.733611	0.729167	0.751111	0.710833	0.708056	0.657222	0.646111	0.621667	0.663611	0.651667	0.616389	0.588611	0.583056	0.573333	0.567778	0.5575	0.522778	0.503056	0.512778	0.492778	0.501944	0.473056	0.482222	0.4675	0.45	0.447222	0.418056	0.44	0.437222
9	0.875556	0.855278	0.825	0.829167	0.85	0.803056	0.797222	0.763056	0.7725	0.764444	0.756667	0.771389	0.735833	0.744444	0.707778	0.692778	0.711667	0.680278	0.664444	0.668333	0.631944	0.645556	0.6125	0.601944	0.555	0.561667	0.551389	0.540278	0.540278	0.535	0.511667	0.508333	0.5	0.470833	0.454722	0.463333	0.462778	0.4425	0.459167	0.434722	0.415556
10	0.835556	0.839444	0.834444	0.817222	0.835833	0.795833	0.803056	0.781389	0.78	0.772778	0.771111	0.767222	0.743889	0.721111	0.694722	0.708056	0.677222	0.669444	0.658889	0.638333	0.625278	0.61	0.616944	0.611111	0.595	0.580278	0.558333	0.558611	0.561944	0.5125	0.503056	0.502222	0.468889	0.4775	0.4625	0.449167	0.456944	0.456667	0.385	0.395278	0.432222
11	0.843889	0.837778	0.826111	0.828889	0.7975	0.785556	0.806667	0.827778	0.779167	0.741111	0.798611	0.751944	0.726944	0.730278	0.693333	0.711111	0.688056	0.689444	0.6675	0.639167	0.653056	0.606389	0.62	0.545	0.584444	0.553333	0.540556	0.561111	0.566111	0.503056	0.49	0.495278	0.473889	0.495278	0.481667	0.472222	0.451667	0.452778	0.441944	0.435278	0.431944
12	0.833611	0.857778	0.835278	0.824722	0.831944	0.823056	0.8025	0.783611	0.820556	0.779722	0.753889	0.765556	0.750556	0.718889	0.710833	0.708889	0.673333	0.669444	0.6525	0.6425	0.641111	0.635	0.610556	0.616944	0.5925	0.552222	0.541667	0.545	0.536667	0.501667	0.513333	0.504722	0.498333	0.465833	0.489444	0.472778	0.452222	0.422222	0.434444	0.416944	0.421389
13	0.856944	0.836667	0.830833	0.823889	0.810556	0.818889	0.801667	0.778056	0.758333	0.794167	0.756111	0.751944	0.7275	0.724722	0.71	0.709167	0.691944	0.650833	0.670556	0.629444	0.636667	0.624444	0.6325	0.587778	0.615	0.555	0.541667	0.534444	0.551667	0.531389	0.511389	0.491389	0.473611	0.469167	0.471667	0.462778	0.451944	0.460278	0.429167	0.407222	0.396111
14	0.845278	0.828333	0.843333	0.7975	0.821111	0.823333	0.808056	0.799167	0.758889	0.762778	0.773333	0.734444	0.753889	0.733333	0.705556	0.733056	0.685833	0.677222	0.665	0.653889	0.644722	0.603056	0.618611	0.544722	0.588333	0.579722	0.569167	0.523611	0.525278	0.499722	0.532222	0.491944	0.49	0.476389	0.455278	0.435278	0.460556	0.4625	0.443611	0.413611	0.416389
15	0.856111	0.825556	0.836389	0.861111	0.840278	0.811111	0.792222	0.798611	0.796111	0.775833	0.788056	0.744722	0.733889	0.7375	0.698056	0.676111	0.683056	0.671667	0.660556	0.645556	0.638611	0.635833	0.650833	0.608056	0.594444	0.583611	0.570556	0.550556	0.525	0.502222	0.526111	0.507222	0.498889	0.494722	0.479167	0.464167	0.450556	0.414722	0.454722	0.426389	0.375278
16	0.841111	0.835	0.833889	0.83	0.799722	0.844444	0.808889	0.775556	0.793889	0.790278	0.762778	0.725	0.7275	0.7375	0.672778	0.68	0.706667	0.668333	0.653333	0.695	0.660556	0.629722	0.603611	0.600833	0.610278	0.583333	0.583611	0.518889	0.504167	0.513333	0.525	0.479722	0.495	0.460556	0.469167	0.465556	0.471389	0.453056	0.456944	0.411111	0.408889
17	0.845556	0.838611	0.846667	0.815278	0.805833	0.821389	0.771944	0.792778	0.781389	0.754722	0.764167	0.761111	0.7375	0.745	0.689167	0.731111	0.7075	0.681667	0.664722	0.663333	0.608611	0.648056	0.607222	0.579167	0.563889	0.6	0.581389	0.561944	0.553889	0.536389	0.508611	0.476111	0.467222	0.484444	0.47	0.459167	0.419444	0.414444	0.435833	0.415	0.403333
18	0.866111	0.84	0.825	0.824444	0.837778	0.806667	0.784722	0.794722	0.790556	0.750833	0.756111	0.768056	0.7225	0.745556	0.72	0.690833	0.682222	0.660833	0.675278	0.650833	0.614722	0.636111	0.623056	0.565833	0.598056	0.545	0.556944	0.574444	0.538056	0.518889	0.514444	0.521389	0.497778	0.451111	0.474444	0.442222	0.451389	0.4775	0.454444	0.431389	0.412222
19	0.853889	0.8425	0.814167	0.823333	0.814722	0.798611	0.803889	0.781111	0.769444	0.771111	0.739167	0.76	0.738333	0.718056	0.720278	0.707222	0.722222	0.679167	0.645	0.650556	0.653611	0.595556	0.609722	0.611667	0.596944	0.576944	0.553889	0.555833	0.543333	0.526944	0.492222	0.544722	0.4825	0.463611	0.464167	0.466944	0.439722	0.4325	0.445	0.433889	0.418333
20	0.8275	0.854444	0.833611	0.829167	0.823889	0.805556	0.808333	0.806111	0.784444	0.773889	0.720556	0.733056	0.703333	0.74	0.7025	0.671667	0.720833	0.7025	0.666944	0.662778	0.625556	0.6325	0.632778	0.596944	0.578056	0.5325	0.561389	0.564444	0.559444	0.518333	0.514444	0.487222	0.476389	0.449444	0.486944	0.454444	0.441111	0.438611	0.445833	0.411944	0.413889
21	0.875833	0.855	0.834167	0.829167	0.778611	0.780833	0.836667	0.794722	0.765556	0.773611	0.755833	0.743889	0.735	0.705833	0.737778	0.713889	0.710556	0.640278	0.688056	0.661667	0.609722	0.600556	0.662222	0.6075	0.601111	0.546389	0.549444	0.533333	0.550556	0.552778	0.514167	0.486389	0.493333	0.529444	0.456389	0.499167	0.432222	0.455833	0.441667	0.430833	0.415
22	0.846111	0.859167	0.819167	0.809722	0.795556	0.810833	0.796944	0.784722	0.784167	0.746111	0.734167	0.742778	0.741389	0.723056	0.713056	0.689722	0.704167	0.683611	0.652222	0.658056	0.650278	0.595833	0.6	0.584167	0.585278	0.568889	0.570278	0.538333	0.530833	0.521667	0.514444	0.477222	0.481111	0.500556	0.463056	0.485278	0.435	0.448611	0.437778	0.421389	0.423056
23	0.808056	0.855833	0.828889	0.831111	0.82	0.816111	0.795556	0.803611	0.788333	0.786667	0.753056	0.715833	0.763611	0.729167	0.733333	0.729444	0.690833	0.671667	0.663056	0.652778	0.630278	0.653611	0.596389	0.6075	0.608889	0.592222	0.5575	0.555556	0.506944	0.531944	0.532778	0.506944	0.466111	0.473056	0.495833	0.456944	0.459444	0.459444	0.419167	0.458056	0.448611
24	0.850833	0.813056	0.819722	0.849444	0.817778	0.826667	0.826944	0.796111	0.785833	0.772778	0.753889	0.731389	0.748889	0.719722	0.71	0.7025	0.699444	0.677778	0.669444	0.625556	0.643889	0.629444	0.635833	0.595	0.581111	0.577222	0.536389	0.558611	0.53	0.544722	0.530278	0.480833	0.491111	0.447222	0.458333	0.468611	0.4775	0.456389	0.381667	0.428889	0.407778
25	0.841667	0.842222	0.858333	0.830556	0.841667	0.8275	0.790556	0.829444	0.798889	0.756389	0.749444	0.744167	0.748333	0.741389	0.705833	0.683611	0.671389	0.679444	0.683611	0.673056	0.666389	0.64	0.611111	0.599444	0.593056	0.575556	0.565278	0.543889	0.52	0.541389	0.528889	0.516389	0.501389	0.495556	0.494444	0.465556	0.446944	0.441667	0.428889	0.427222	0.438889
26	0.820278	0.840556	0.818333	0.806944	0.838056	0.773889	0.796389	0.806667	0.779444	0.766389	0.752778	0.758333	0.760833	0.711389	0.712222	0.658333	0.689167	0.696389	0.671667	0.629722	0.626667	0.630556	0.595278	0.579444	0.611389	0.574444	0.549167	0.572222	0.553333	0.509722	0.501389	0.501389	0.490278	0.465556	0.473889	0.451111	0.4625	0.443333	0.468056	0.425278	0.44
27	0.842222	0.8625	0.837778	0.862778	0.816389	0.793056	0.810833	0.79	0.802222	0.788889	0.751667	0.743056	0.746667	0.706389	0.708333	0.716111	0.670833	0.656667	0.6525	0.660278	0.659444	0.613611	0.609444	0.611944	0.5575	0.585	0.53	0.5375	0.542222	0.522778	0.523056	0.515833	0.495278	0.481389	0.481111	0.436111	0.434444	0.461944	0.433333	0.395	0.414722
28	0.858889	0.838611	0.838889	0.831111	0.809722	0.8025	0.812222	0.778889	0.785278	0.746389	0.77	0.764167	0.745556	0.731944	0.717222	0.710833	0.710833	0.669167	0.669722	0.653889	0.6425	0.599167	0.612778	0.576389	0.576944	0.558056	0.545556	0.538611	0.548056	0.545833	0.500278	0.490278	0.4775	0.4675	0.466111	0.458889	0.451944	0.451111	0.423333	0.409444	0.428611
29	0.832222	0.853056	0.853889	0.831111	0.803056	0.801667	0.831111	0.803333	0.775278	0.765278	0.767778	0.744722	0.716667	0.721667	0.721389	0.691389	0.697778	0.701389	0.714444	0.661944	0.635	0.655	0.616667	0.611944	0.555556	0.532222	0.540278	0.582778	0.549444	0.5325	0.499444	0.505278	0.479444	0.438889	0.456111	0.468889	0.4625	0.451944	0.448333	0.427778	0.410278
30	0.832222	0.8625	0.876667	0.835556	0.8125	0.791667	0.797222	0.759167	0.790556	0.756389	0.735	0.754722	0.756111	0.678333	0.7125	0.703333	0.685278	0.7025	0.6875	0.652222	0.626944	0.643333	0.610556	0.562778	0.582222	0.609722	0.534722	0.536667	0.531111	0.536389	0.535833	0.501111	0.480278	0.496667	0.486667	0.457222	0.435278	0.423056	0.443056	0.449167	0.419722
31	0.839722	0.848889	0.841667	0.840278	0.842222	0.805556	0.813056	0.793889	0.780278	0.751944	0.77	0.716389	0.739167	0.71	0.731667	0.706944	0.682222	0.71	0.6925	0.666389	0.650556	0.631389	0.589722	0.611667	0.580278	0.581111	0.550556	0.531944	0.539444	0.52	0.506944	0.493889	0.472778	0.471111	0.428611	0.429722	0.462778	0.432778	0.438889	0.443333	0.402222
32	0.825	0.868889	0.825	0.825278	0.801111	0.787778	0.820833	0.785278	0.763889	0.7725	0.745278	0.735556	0.738889	0.709722	0.707778	0.697222	0.668611	0.6825	0.6625	0.68	0.649444	0.6425	0.608611	0.610556	0.599722	0.541111	0.591389	0.552222	0.525278	0.518889	0.510556	0.504444	0.494444	0.489444	0.471944	0.476667	0.4475	0.454444	0.463611	0.413056	0.4275
33	0.829722	0.815	0.821389	0.800556	0.809167	0.8225	0.826111	0.776111	0.779722	0.78	0.760556	0.773333	0.737778	0.726389	0.704444	0.677222	0.715556	0.688056	0.656667	0.626111	0.627222	0.640556	0.603056	0.579167	0.599444	0.568333	0.549722	0.575	0.531389	0.544444	0.529167	0.489722	0.498611	0.465	0.493056	0.474444	0.449444	0.431667	0.413056	0.443056	0.420278
34	0.848333	0.843889	0.836944	0.773611	0.816389	0.828333	0.778611	0.778333	0.781667	0.766111	0.759167	0.770278	0.714444	0.735833	0.728889	0.694722	0.688056	0.663333	0.671389	0.659167	0.6175	0.64	0.602778	0.595833	0.597222	0.570556	0.555556	0.524444	0.543611	0.521944	0.49	0.480556	0.519167	0.485833	0.475833	0.453611	0.435	0.450556	0.439444	0.416667	0.394167
35	0.870833	0.828333	0.851389	0.814444	0.817778	0.813889	0.798056	0.796111	0.804167	0.788333	0.730833	0.779167	0.728889	0.744444	0.706944	0.692222	0.644167	0.664167	0.654722	0.678333	0.586111	0.631111	0.613889	0.596389	0.629722	0.610278	0.564444	0.558611	0.523333	0.471667	0.495833	0.490556	0.493611	0.473056	0.479444	0.463611	0.468056	0.432778	0.431667	0.437222	0.394722
36	0.826944	0.878333	0.8375	0.8225	0.826944	0.785	0.820556	0.798333	0.787778	0.773889	0.746111	0.753611	0.723056	0.712222	0.716944	0.709167	0.680833	0.675833	0.679167	0.672222	0.623889	0.601111	0.606389	0.599722	0.610278	0.558056	0.555278	0.570556	0.534167	0.559444	0.526389	0.501667	0.488889	0.4675	0.477778	0.469167	0.482778	0.421111	0.431111	0.443333	0.392778
37	0.8575	0.839722	0.831389	0.825	0.815	0.8125	0.788056	0.794444	0.8025	0.785	0.766111	0.762778	0.7625	0.696667	0.686111	0.713056	0.675556	0.691667	0.653611	0.649444	0.636111	0.649444	0.613333	0.605278	0.566389	0.5525	0.560556	0.567778	0.534444	0.511111	0.4775	0.488333	0.505278	0.470556	0.489167	0.463333	0.441667	0.433611	0.4475	0.429444	0.41
38	0.841111	0.841667	0.845556	0.857778	0.806944	0.801667	0.778611	0.785	0.768056	0.740833	0.782222	0.721111	0.755833	0.713056	0.729167	0.675833	0.694444	0.704722	0.649722	0.669167	0.651667	0.626944	0.649167	0.602778	0.590278	0.540833	0.5725	0.523333	0.551944	0.525833	0.528611	0.510278	0.493889	0.501111	0.473611	0.421111	0.45	0.443333	0.425556	0.403056	0.425
39	0.835	0.848611	0.8225	0.831111	0.781667	0.812778	0.813056	0.798611	0.798889	0.7675	0.754722	0.730556	0.734167	0.758056	0.704444	0.701944	0.683056	0.686389	0.689722	0.691111	0.654722	0.648333	0.620278	0.583889	0.588333	0.608889	0.600278	0.5325	0.525833	0.528333	0.515	0.505278	0.4925	0.473333	0.468611	0.494444	0.461111	0.471111	0.456111	0.426667	0.406667
40	0.884444	0.840833	0.824167	0.818889	0.8175	0.797778	0.771389	0.801389	0.8	0.783611	0.756111	0.757222	0.730833	0.733333	0.708333	0.671667	0.669444	0.667222	0.684167	0.650556	0.625833	0.639444	0.62	0.620556	0.631389	0.562222	0.576389	0.535833	0.532778	0.515	0.521944	0.478611	0.498889	0.500278	0.458333	0.456111	0.461944	0.445278	0.430278	0.434167	0.426111
41	0.8625	0.817778	0.833889	0.808889	0.809167	0.801389	0.801944	0.758333	0.770278	0.760556	0.75	0.730833	0.760833	0.718611	0.721944	0.691944	0.725	0.663056	0.670278	0.656944	0.659722	0.650556	0.6125	0.598333	0.602222	0.59	0.565833	0.585556	0.548056	0.520556	0.508333	0.519444	0.484167	0.4675	0.474167	0.441944	0.451667	0.466667	0.44	0.445	0.426111
42	0.8625	0.874167	0.830833	0.818889	0.825556	0.784167	0.805556	0.806667	0.770833	0.765	0.775	0.765556	0.700278	0.713611	0.724167	0.724167	0.684167	0.685833	0.658889	0.660278	0.613611	0.633333	0.614722	0.578056	0.598611	0.550556	0.550556	0.547222	0.531667	0.537222	0.509167	0.500278	0.490278	0.495556	0.446944	0.450833	0.450278	0.443333	0.428333	0.431389	0.450278
43	0.873056	0.8275	0.846389	0.823889	0.809722	0.7775	0.7975	0.811944	0.784444	0.77	0.738889	0.772222	0.748889	0.718889	0.691667	0.661944	0.696389	0.674444	0.679444	0.643056	0.646111	0.659444	0.626389	0.585278	0.576111	0.587778	0.583056	0.552778	0.5375	0.53	0.500833	0.492222	0.489722	0.476944	0.450833	0.460278	0.436111	0.440278	0.446944	0.4425	0.423056
44	0.852222	0.818056	0.855278	0.850278	0.839167	0.805278	0.823333	0.792222	0.775833	0.775278	0.738611	0.754722	0.739722	0.740278	0.693056	0.665556	0.67	0.683889	0.682778	0.641667	0.623889	0.627778	0.581944	0.615278	0.596111	0.574167	0.555278	0.528333	0.506944	0.515	0.491389	0.503611	0.504444	0.486667	0.464167	0.456667	0.445	0.432778	0.421111	0.435833	0.440556
45	0.8725	0.848333	0.8075	0.836389	0.805	0.811944	0.793889	0.779722	0.776111	0.771944	0.7575	0.771389	0.751111	0.726667	0.702222	0.710278	0.6875	0.680556	0.664167	0.675556	0.66	0.632222	0.625278	0.610556	0.596944	0.566944	0.534722	0.573611	0.535833	0.535833	0.511667	0.513333	0.511944	0.481944	0.448611	0.4725	0.477778	0.461667	0.452222	0.42	0.4225
46	0.851389	0.852222	0.839167	0.832222	0.793611	0.812778	0.768611	0.790833	0.774444	0.765833	0.766944	0.736667	0.726667	0.731944	0.7075	0.713889	0.701667	0.678611	0.646944	0.667778	0.623611	0.634722	0.615278	0.603889	0.584444	0.578333	0.535	0.526389	0.528333	0.538611	0.512778	0.5	0.508611	0.49	0.4725	0.428056	0.443333	0.441389	0.433056	0.425	0.393056
47	0.853889	0.858056	0.805	0.8375	0.823889	0.81	0.795	0.780278	0.7875	0.781667	0.761111	0.756389	0.7375	0.736667	0.696944	0.713889	0.685556	0.693056	0.654444	0.686389	0.654444	0.613333	0.59	0.604167	0.590556	0.602222	0.5525	0.530278	0.536389	0.548611	0.509444	0.525	0.486944	0.502778	0.468889	0.468889	0.455	0.442222	0.429444	0.407778	0.388889
48	0.846944	0.836944	0.847222	0.8325	0.822778	0.815556	0.809722	0.765556	0.784167	0.771389	0.7525	0.766111	0.736111	0.733889	0.719167	0.695833	0.689722	0.698056	0.670278	0.668056	0.659167	0.623333	0.582222	0.561111	0.580556	0.558889	0.594167	0.579722	0.555278	0.511111	0.515278	0.513333	0.457778	0.490833	0.455833	0.432222	0.452222	0.468889	0.413056	0.418611	0.420278
49	0.822222	0.851944	0.852778	0.872222	0.841111	0.7975	0.791111	0.812778	0.767778	0.789722	0.7425	0.754167	0.748333	0.731389	0.747222	0.709722	0.71	0.668889	0.675833	0.649722	0.679722	0.614722	0.608333	0.600278	0.571111	0.595	0.577778	0.533889	0.566944	0.519167	0.505833	0.484722	0.473611	0.482778	0.471389	0.485556	0.449444	0.421944	0.435833	0.443889	0.423889
50	0.84	0.850278	0.852778	0.841111	0.838889	0.834167	0.7975	0.790278	0.778889	0.772222	0.728889	0.748056	0.704444	0.718056	0.730833	0.704722	0.698889	0.665278	0.655278	0.661667	0.648056	0.610278	0.63	0.62	0.600833	0.601667	0.544722	0.559444	0.555833	0.518611	0.52	0.51	0.499167	0.486111	0.4775	0.457222	0.433333	0.443056	0.396667	0.427778	0.435556
51	0.838333	0.821389	0.836389	0.814167	0.806389	0.809722	0.806667	0.753611	0.7975	0.76	0.748056	0.754722	0.724722	0.735556	0.712222	0.713889	0.693611	0.653611	0.678333	0.651111	0.635	0.635278	0.616667	0.593333	0.611944	0.563889	0.564167	0.577222	0.540833	0.496667	0.518056	0.5525	0.4875	0.476389	0.484722	0.489167	0.468333	0.460278	0.446389	0.430278	0.411667
52	0.812778	0.833333	0.873333	0.86	0.82	0.816389	0.798056	0.816667	0.776944	0.778056	0.775556	0.738056	0.740278	0.719444	0.697222	0.705278	0.688056	0.692778	0.685556	0.686111	0.619444	0.6125	0.604167	0.600278	0.560833	0.598611	0.559722	0.551389	0.551667	0.520833	0.530556	0.5075	0.474722	0.468889	0.451944	0.468611	0.445	0.443333	0.415556	0.444167	0.443611
53	0.826944	0.824722	0.833056	0.790556	0.802778	0.805	0.780833	0.794722	0.792778	0.761389	0.759167	0.736389	0.736111	0.728611	0.7275	0.675556	0.69	0.670278	0.667778	0.634722	0.645833	0.628056	0.593333	0.640278	0.588333	0.5775	0.560556	0.571667	0.5275	0.500833	0.506389	0.502778	0.472222	0.487222	0.450278	0.435833	0.447778	0.441944	0.433611	0.418333	0.415833
54	0.849722	0.845278	0.836944	0.830833	0.834167	0.835556	0.805833	0.783889	0.798056	0.786111	0.766111	0.756389	0.721389	0.727778	0.708611	0.671667	0.694444	0.681389	0.652222	0.657778	0.625278	0.6075	0.608889	0.588889	0.585	0.595278	0.562222	0.543889	0.531667	0.523889	0.505556	0.497222	0.47	0.463333	0.448889	0.497778	0.435	0.447778	0.429167	0.4225	0.390833
55	0.866944	0.847222	0.821111	0.826944	0.840556	0.827222	0.789722	0.781389	0.760278	0.778056	0.758333	0.740833	0.740556	0.745833	0.703333	0.706111	0.678333	0.68	0.651111	0.638889	0.660833	0.61	0.615	0.588056	0.587778	0.591389	0.548889	0.550833	0.552222	0.548056	0.5325	0.516389	0.505556	0.461389	0.495833	0.448611	0.468056	0.446944	0.439722	0.443611	0.433056
56	0.840278	0.8275	0.841389	0.834167	0.810833	0.815556	0.76	0.782222	0.748056	0.763333	0.768611	0.761389	0.718889	0.730278	0.726667	0.715	0.695556	0.674167	0.6575	0.647778	0.65	0.610556	0.596389	0.613056	0.5875	0.5925	0.57	0.555833	0.537222	0.508333	0.539722	0.480833	0.4975	0.479722	0.458333	0.435833	0.454167	0.471944	0.424444	0.453056	0.429444
57	0.8275	0.8275	0.863056	0.815278	0.813611	0.8125	0.802222	0.8125	0.790833	0.792778	0.760833	0.735556	0.703333	0.717778	0.727222	0.705556	0.716111	0.674167	0.640833	0.653611	0.633611	0.599167	0.585833	0.605	0.591667	0.560833	0.606111	0.563333	0.524444	0.494722	0.498889	0.487222	0.500278	0.486389	0.472222	0.473333	0.455556	0.452222	0.444444	0.420833	0.427778
58	0.846667	0.848611	0.825833	0.843889	0.813056	0.805278	0.795278	0.8275	0.790556	0.762222	0.759444	0.744167	0.736667	0.761389	0.723611	0.703333	0.693056	0.701667	0.660833	0.658611	0.659167	0.615278	0.596111	0.601111	0.562778	0.595556	0.561944	0.546111	0.537778	0.497222	0.509444	0.486111	0.488333	0.477778	0.492778	0.452222	0.439722	0.401944	0.446944	0.423056	0.423611
59	0.847222	0.826111	0.831111	0.834444	0.788611	0.818056	0.787222	0.791389	0.760556	0.768889	0.776667	0.738889	0.728333	0.733333	0.698889	0.671667	0.693333	0.675	0.664444	0.679722	0.643611	0.616667	0.613333	0.605833	0.582778	0.5675	0.568056	0.576389	0.553611	0.533333	0.5425	0.4975	0.496667	0.464167	0.461667	0.448056	0.466111	0.466667	0.439722	0.446667	0.424722
60	0.832222	0.84	0.861667	0.823889	0.818611	0.809444	0.775833	0.7925	0.758889	0.767222	0.759444	0.751944	0.738889	0.749167	0.716389	0.6825	0.689167	0.69	0.681944	0.673889	0.64	0.666111	0.613333	0.581667	0.599722	0.586389	0.573889	0.574722	0.536111	0.540556	0.506944	0.486389	0.507222	0.445833	0.444167	0.46	0.458056	0.449167	0.431667	0.438333	0.400556
61	0.843611	0.844167	0.846389	0.836667	0.796944	0.827778	0.815556	0.789722	0.763889	0.770556	0.744722	0.730556	0.728056	0.700833	0.691389	0.716944	0.673056	0.681667	0.658333	0.678056	0.648333	0.6525	0.612222	0.579444	0.575	0.585	0.543333	0.566944	0.550556	0.525833	0.538611	0.501667	0.488333	0.444722	0.4325	0.458889	0.465556	0.450833	0.442222	0.403889	0.418333
62	0.856667	0.863611	0.831111	0.8325	0.852778	0.811389	0.776944	0.791389	0.771944	0.760278	0.783056	0.782222	0.759444	0.730833	0.705556	0.678889	0.674167	0.704722	0.657222	0.638333	0.666389	0.6425	0.650833	0.598056	0.579722	0.585556	0.557778	0.545556	0.538611	0.540833	0.529722	0.499444	0.475833	0.489444	0.500278	0.456389	0.468056	0.435	0.448611	0.430833	0.428611
63	0.858889	0.840556	0.825278	0.824167	0.790278	0.792222	0.798611	0.783889	0.751389	0.767222	0.760556	0.766389	0.701944	0.748333	0.721111	0.700278	0.691667	0.665833	0.669167	0.658056	0.615556	0.618611	0.632778	0.612778	0.597222	0.585833	0.572222	0.573333	0.512778	0.522222	0.510556	0.512778	0.503889	0.509167	0.461667	0.459444	0.448333	0.449444	0.420278	0.414722	0.405278
64	0.841389	0.871944	0.826944	0.850833	0.811111	0.8075	0.770833	0.782778	0.778889	0.767778	0.78	0.7425	0.728889	0.743333	0.745	0.683889	0.712222	0.665278	0.665	0.6625	0.630556	0.615	0.599444	0.610833	0.595	0.586389	0.550833	0.56	0.545556	0.517778	0.514167	0.484722	0.479167	0.489167	0.484722	0.472778	0.439722	0.435556	0.433056	0.433889	0.427222
65	0.860833	0.829722	0.830833	0.832778	0.809444	0.821389	0.799722	0.751667	0.775	0.781389	0.72	0.735833	0.720833	0.727778	0.706667	0.717778	0.695278	0.644722	0.687222	0.681944	0.617222	0.631667	0.631944	0.598889	0.574722	0.568611	0.576389	0.580278	0.5325	0.531389	0.489167	0.486667	0.508611	0.481944	0.461667	0.461944	0.450556	0.4275	0.413333	0.408611	0.396111
66	0.844722	0.849167	0.857778	0.827222	0.834722	0.839722	0.811111	0.805556	0.795556	0.774722	0.771944	0.762222	0.741111	0.748889	0.685556	0.712778	0.695556	0.678056	0.648889	0.661944	0.640278	0.624722	0.626944	0.584444	0.560556	0.596111	0.571944	0.551389	0.537778	0.5325	0.513333	0.526389	0.491389	0.496944	0.468056	0.470833	0.453056	0.460278	0.445	0.443333	0.411944
67	0.853889	0.848333	0.847222	0.8225	0.826389	0.805833	0.796389	0.787778	0.815556	0.740278	0.787222	0.766944	0.718056	0.717222	0.701111	0.706667	0.704722	0.673611	0.6425	0.650833	0.641111	0.630833	0.6475	0.607222	0.586111	0.564444	0.554722	0.523333	0.5325	0.538333	0.491944	0.533889	0.467778	0.483611	0.473611	0.453611	0.446111	0.446944	0.435	0.415278	0.43
68	0.841667	0.834722	0.835833	0.853611	0.806389	0.812222	0.782778	0.812778	0.801389	0.792222	0.732222	0.762222	0.740833	0.720833	0.701667	0.698889	0.673611	0.672222	0.685833	0.665278	0.6325	0.614722	0.628056	0.623889	0.585	0.577778	0.569167	0.571944	0.513611	0.513611	0.514444	0.503333	0.490833	0.488333	0.472222	0.486389	0.4325	0.442778	0.433611	0.417222	0.410833
69	0.840556	0.830833	0.861111	0.823056	0.857222	0.800556	0.798611	0.818889	0.770278	0.788056	0.778333	0.745278	0.736111	0.723889	0.731389	0.683056	0.684444	0.644722	0.646389	0.654444	0.635	0.627222	0.610278	0.614722	0.571389	0.587222	0.569444	0.541389	0.545556	0.525	0.511389	0.515556	0.495556	0.451389	0.473333	0.446389	0.434444	0.451667	0.469444	0.43	0.409722
70	0.868889	0.833333	0.829444	0.81	0.810278	0.8175	0.808889	0.811667	0.771667	0.770278	0.772222	0.769722	0.728889	0.751667	0.731111	0.6675	0.692222	0.695	0.666389	0.653333	0.629167	0.626667	0.669167	0.606944	0.595833	0.594167	0.559444	0.552222	0.529722	0.550278	0.524722	0.48	0.513333	0.502778	0.483611	0.480833	0.464444	0.459722	0.433333	0.407222	0.418889
71	0.843333	0.8375	0.840278	0.849722	0.84	0.779444	0.796111	0.777222	0.7875	0.768333	0.734722	0.771389	0.753333	0.676111	0.700556	0.717778	0.694167	0.683889	0.645278	0.645	0.628611	0.629167	0.603611	0.621389	0.591944	0.566944	0.576667	0.546944	0.562222	0.539444	0.524167	0.493333	0.494444	0.484167	0.481389	0.460278	0.452222	0.443333	0.450833	0.3975	0.423333
72	0.846111	0.819722	0.819167	0.8375	0.786667	0.795833	0.775833	0.779167	0.793333	0.808056	0.773333	0.729444	0.743333	0.708333	0.7175	0.713889	0.692778	0.703056	0.634722	0.623333	0.633333	0.621111	0.613889	0.611944	0.559722	0.573889	0.555833	0.540556	0.531111	0.518611	0.5075	0.505833	0.484167	0.486389	0.4725	0.470833	0.464722	0.429444	0.441389	0.418333	0.385833
73	0.842778	0.853056	0.830833	0.844167	0.816944	0.813056	0.822778	0.802222	0.803889	0.771389	0.729722	0.741667	0.763611	0.725833	0.764167	0.709722	0.6825	0.668889	0.668333	0.661944	0.650556	0.635556	0.605556	0.596944	0.602222	0.581389	0.578889	0.545556	0.526944	0.497222	0.517778	0.479444	0.469167	0.476667	0.465278	0.485278	0.46	0.438889	0.435556	0.455278	0.4175
74	0.843611	0.819722	0.847222	0.821111	0.793611	0.812222	0.829722	0.786667	0.799167	0.765278	0.767778	0.740833	0.753056	0.720278	0.699444	0.698889	0.713056	0.66	0.6825	0.626667	0.627778	0.637778	0.602222	0.591944	0.592222	0.59	0.541111	0.567778	0.524444	0.521944	0.505833	0.498333	0.499722	0.494722	0.455278	0.463611	0.461389	0.440833	0.448611	0.425556	0.419167
75	0.8625	0.836667	0.837778	0.800278	0.813889	0.791667	0.805833	0.779444	0.766389	0.773611	0.780556	0.757222	0.7325	0.693333	0.709444	0.710556	0.686389	0.6625	0.666944	0.645	0.628056	0.603333	0.599444	0.613333	0.568333	0.581667	0.569167	0.552222	0.542778	0.483056	0.541389	0.4925	0.481389	0.4525	0.473333	0.455556	0.4275	0.455833	0.440278	0.433889	0.411389
76	0.838889	0.831111	0.853889	0.825833	0.839444	0.803333	0.7825	0.795278	0.772222	0.725833	0.763333	0.743333	0.732222	0.730833	0.710556	0.686111	0.710278	0.671667	0.685556	0.658056	0.632222	0.600833	0.614444	0.6025	0.590556	0.546944	0.565278	0.563056	0.539722	0.504444	0.495556	0.504167	0.4825	0.470833	0.459167	0.461111	0.451944	0.434167	0.443889	0.417222	0.395
77	0.851667	0.835	0.841944	0.810833	0.815833	0.761944	0.825556	0.798333	0.766944	0.761389	0.736389	0.743333	0.725556	0.746667	0.713889	0.712222	0.7125	0.685278	0.681944	0.653889	0.6375	0.628889	0.584444	0.617778	0.576667	0.585278	0.5825	0.571111	0.539722	0.530833	0.510556	0.496111	0.474444	0.463889	0.484444	0.460833	0.446667	0.441111	0.424444	0.396667	0.4325
78	0.85	0.859444	0.836389	0.816111	0.816111	0.807222	0.824167	0.798056	0.790278	0.765556	0.752222	0.732222	0.7575	0.704444	0.718889	0.704722	0.695833	0.659722	0.638056	0.643889	0.649722	0.665	0.633889	0.596389	0.589167	0.563611	0.569722	0.552222	0.543056	0.527222	0.510278	0.490833	0.484444	0.490278	0.493611	0.436944	0.471944	0.453611	0.411667	0.413056	0.407222
79	0.823056	0.841389	0.844167	0.830556	0.81	0.802778	0.795556	0.779167	0.7725	0.773333	0.770833	0.752222	0.704444	0.712222	0.711667	0.723333	0.699444	0.703889	0.658333	0.659167	0.609167	0.6325	0.636111	0.588333	0.58	0.580556	0.55	0.536944	0.543889	0.529444	0.518611	0.483056	0.521389	0.491111	0.468611	0.4625	0.471944	0.418611	0.448611	0.441667	0.428611
80	0.836111	0.852222	0.826389	0.819444	0.82	0.808333	0.805278	0.788056	0.77	0.765556	0.756944	0.740278	0.766944	0.723889	0.7275	0.7075	0.721944	0.685556	0.658889	0.644167	0.666944	0.679444	0.618889	0.614167	0.596944	0.604722	0.556944	0.545278	0.536111	0.548056	0.525	0.531389	0.505278	0.490833	0.4675	0.461944	0.458333	0.455	0.446667	0.4225	0.411667
81	0.826111	0.858056	0.823889	0.850278	0.814444	0.8025	0.794167	0.806389	0.768611	0.800556	0.768889	0.763611	0.731667	0.725833	0.705278	0.716389	0.670556	0.653333	0.683333	0.657222	0.663333	0.638611	0.619722	0.602778	0.597222	0.598056	0.593056	0.542222	0.5225	0.534444	0.548333	0.486389	0.488889	0.4925	0.474167	0.428611	0.470278	0.448056	0.405833	0.442778	0.420278
82	0.848056	0.848056	0.846944	0.835	0.803889	0.813611	0.810833	0.78	0.77	0.745278	0.756111	0.749444	0.745833	0.715833	0.728056	0.709722	0.7025	0.696944	0.635278	0.639167	0.652222	0.631944	0.626944	0.591944	0.566389	0.573056	0.567222	0.548333	0.553889	0.547222	0.509444	0.5125	0.506944	0.505278	0.476944	0.451944	0.4575	0.450833	0.417778	0.424444	0.444167
83	0.869444	0.848611	0.819444	0.816667	0.8225	0.797778	0.805278	0.798611	0.774444	0.756944	0.77	0.768333	0.718056	0.721111	0.721389	0.689444	0.688056	0.685556	0.657222	0.647778	0.645833	0.645833	0.632778	0.599444	0.548889	0.553056	0.553056	0.556111	0.544722	0.5325	0.5125	0.506944	0.454167	0.515	0.483333	0.4625	0.433056	0.430833	0.427222	0.396944	0.427778
84	0.836667	0.826389	0.834444	0.819167	0.833889	0.803889	0.81	0.798333	0.773056	0.763056	0.785833	0.775278	0.733333	0.706111	0.715	0.680833	0.728056	0.677222	0.670833	0.645833	0.635278	0.6125	0.630833	0.581944	0.585	0.570556	0.588333	0.553889	0.515278	0.515278	0.503056	0.499167	0.496944	0.468333	0.476944	0.481111	0.425556	0.470556	0.451389	0.418056	0.441389
85	0.827222	0.847778	0.795	0.821111	0.823889	0.808056	0.785556	0.773333	0.755278	0.77	0.755	0.790556	0.749444	0.718333	0.717778	0.696944	0.680833	0.689444	0.668611	0.666111	0.638889	0.601389	0.583889	0.600556	0.581667	0.569444	0.554722	0.523333	0.521389	0.506944	0.506111	0.516111	0.508889	0.467222	0.441111	0.485278	0.452222	0.426389	0.410556	0.423333	0.423056
86	0.825278	0.846944	0.814722	0.843611	0.793611	0.81	0.8025	0.793333	0.781111	0.787778	0.739167	0.763611	0.736944	0.711111	0.700278	0.681667	0.676944	0.713333	0.6425	0.655	0.644444	0.614444	0.614444	0.611111	0.606667	0.558611	0.574167	0.564444	0.509722	0.535833	0.505	0.491111	0.479167	0.4475	0.472222	0.482778	0.419722	0.463056	0.441389	0.435278	0.41
87	0.828056	0.844444	0.847222	0.849167	0.84	0.805278	0.801389	0.82	0.770278	0.773333	0.739167	0.7575	0.714722	0.741944	0.722222	0.684167	0.695278	0.694167	0.663611	0.645	0.660556	0.6375	0.604444	0.5875	0.584444	0.601389	0.555833	0.546667	0.534444	0.516111	0.525278	0.498333	0.474722	0.4925	0.481389	0.459722	0.464722	0.45	0.426111	0.441111	0.417222
88	0.833333	0.840556	0.848056	0.815833	0.838611	0.802222	0.795556	0.794444	0.785556	0.780556	0.754722	0.733611	0.717222	0.740278	0.739722	0.705278	0.676944	0.663889	0.685556	0.661389	0.662778	0.594444	0.594444	0.618056	0.583056	0.541667	0.568889	0.576667	0.544167	0.509444	0.492222	0.518333	0.4925	0.476944	0.454444	0.455556	0.447222	0.433889	0.438889	0.444167	0.393611
89	0.848889	0.850278	0.8325	0.8175	0.818333	0.823056	0.783333	0.761111	0.794167	0.7925	0.769167	0.708056	0.765556	0.718056	0.707778	0.719722	0.677222	0.656111	0.681944	0.640278	0.649444	0.606667	0.606111	0.588056	0.598333	0.580278	0.552222	0.558056	0.535	0.536389	0.525556	0.504167	0.518333	0.478889	0.456944	0.486667	0.437778	0.451111	0.425833	0.454167	0.418056
90	0.843056	0.824167	0.8325	0.823889	0.811111	0.811111	0.785556	0.786667	0.8025	0.774722	0.768889	0.746944	0.746111	0.728889	0.726389	0.724167	0.681667	0.684167	0.655	0.664444	0.643611	0.645833	0.657778	0.616667	0.591667	0.594167	0.557778	0.550278	0.545556	0.533056	0.481389	0.516944	0.497222	0.486111	0.473611	0.467778	0.442778	0.439167	0.454444	0.410833	0.428889
91	0.833056	0.845556	0.822222	0.853333	0.816667	0.793889	0.810278	0.779167	0.801111	0.758889	0.751111	0.730278	0.737778	0.724167	0.705	0.728333	0.690556	0.663056	0.671944	0.628889	0.664444	0.611111	0.595833	0.601389	0.598889	0.605833	0.5725	0.534722	0.534722	0.531111	0.509444	0.514444	0.513889	0.489722	0.458333	0.473056	0.438056	0.455	0.441944	0.4375	0.438889
92	0.852222	0.866389	0.828611	0.813056	0.829444	0.792778	0.795556	0.800278	0.800556	0.770278	0.723333	0.740278	0.716389	0.701111	0.697778	0.719444	0.703056	0.663889	0.664167	0.645	0.667222	0.625833	0.599167	0.6125	0.565278	0.587778	0.577778	0.585556	0.511389	0.534444	0.5	0.514167	0.503889	0.476389	0.474722	0.450833	0.438889	0.441111	0.438611	0.431389	0.435556
93	0.86	0.836389	0.8275	0.821667	0.828333	0.7875	0.804722	0.763611	0.791667	0.768889	0.769722	0.734722	0.728056	0.731667	0.746111	0.711111	0.664167	0.656111	0.669167	0.663056	0.6175	0.622222	0.619167	0.611667	0.568056	0.5725	0.561389	0.517222	0.544444	0.495556	0.508889	0.495278	0.483333	0.485278	0.4575	0.440278	0.455	0.434167	0.451111	0.427222	0.416667
94	0.846111	0.827778	0.821389	0.835	0.818611	0.811111	0.800833	0.793056	0.811111	0.776389	0.762778	0.741389	0.738611	0.724167	0.737222	0.700833	0.719444	0.675556	0.6825	0.6575	0.621944	0.618611	0.604444	0.615833	0.586667	0.587778	0.548611	0.580833	0.544167	0.533611	0.488333	0.495556	0.506944	0.459722	0.455278	0.481667	0.44	0.435278	0.463611	0.415833	0.418611
95	0.831667	0.853889	0.830556	0.798889	0.823333	0.826944	0.839444	0.793889	0.783056	0.776111	0.766667	0.756667	0.723611	0.723889	0.708889	0.683889	0.6725	0.688889	0.683056	0.629444	0.645833	0.651667	0.598889	0.600278	0.570833	0.588333	0.5725	0.550278	0.51	0.523889	0.5175	0.479444	0.469722	0.498611	0.472778	0.461111	0.463611	0.4075	0.463056	0.443056	0.405833
96	0.835	0.846944	0.821944	0.847222	0.793611	0.815833	0.804722	0.780833	0.801389	0.776389	0.771389	0.726667	0.759167	0.729722	0.6925	0.695556	0.685833	0.6925	0.713889	0.643611	0.611944	0.613889	0.641111	0.599444	0.596944	0.5725	0.568056	0.559444	0.569167	0.523889	0.506944	0.495833	0.491389	0.4625	0.473333	0.4575	0.446111	0.462222	0.422222	0.425833	0.407778
97	0.862222	0.844444	0.826389	0.806389	0.826667	0.811389	0.815278	0.796389	0.768889	0.785556	0.761667	0.747778	0.735	0.755	0.7075	0.700278	0.679444	0.664167	0.689444	0.642222	0.627778	0.616111	0.606667	0.605	0.567778	0.594167	0.553611	0.565	0.544444	0.508333	0.494722	0.494722	0.493056	0.486111	0.462778	0.463056	0.465278	0.434167	0.429167	0.421667	0.423056
98	0.841944	0.832222	0.850556	0.821111	0.819167	0.824722	0.802222	0.773611	0.778333	0.738333	0.766389	0.736667	0.752778	0.706667	0.708056	0.721944	0.699722	0.6625	0.649167	0.690556	0.627778	0.626111	0.6275	0.610278	0.610556	0.570833	0.588889	0.551944	0.525833	0.501667	0.516389	0.484722	0.464444	0.475556	0.484444	0.454167	0.472778	0.437222	0.405278	0.406944	0.429722
99	0.863889	0.858056	0.858333	0.818611	0.836667	0.806389	0.798611	0.806667	0.783889	0.758889	0.755556	0.774444	0.7475	0.713611	0.728333	0.683333	0.683611	0.674722	0.6475	0.643056	0.656111	0.634167	0.602222	0.589167	0.590556	0.564167	0.551389	0.553611	0.521389	0.562222	0.515	0.454722	0.483611	0.476944	0.472222	0.4325	0.444167	0.419167	0.426389	0.420833	0.431944
100	0.845833	0.8425	0.815556	0.829444	0.815556	0.805278	0.814167	0.769167	0.765	0.775	0.745	0.741111	0.7325	0.724444	0.733333	0.6875	0.697778	0.703611	0.666667	0.655278	0.663611	0.621944	0.631389	0.588611	0.596111	0.568056	0.594167	0.553611	0.563889	0.515556	0.542778	0.518333	0.523333	0.490556	0.487778	0.474167	0.464722	0.432778	0.439167	0.425278	0.430556
Ripple density [Hz] for DETECTOR 5
simID
1	0	0	0	0	0.000277778	0	0	0	0	0.000277778	0.0025	0.00555556	0.0102778	0.0163889	0.0391667	0.0572222	0.0772222	0.0891667	0.0994444	0.0972222	0.0988889	0.0972222	0.0980556	0.0969444	0.100556	0.100833	0.1025	0.0977778	0.1	0.100556	0.100833	0.0980556	0.0988889	0.101111	0.100556	0.0997222	0.101389	0.0986111	0.0975	0.103889	0.101667
2	0	0	0	0	0	0	0	0.000277778	0.000555556	0.000277778	0.00138889	0.00416667	0.0105556	0.0169444	0.0347222	0.0566667	0.0841667	0.0886111	0.0977778	0.103889	0.1	0.101389	0.0975	0.0994444	0.101944	0.0986111	0.101667	0.0997222	0.102778	0.100556	0.101944	0.0991667	0.0972222	0.1	0.100556	0.0983333	0.100556	0.0983333	0.0969444	0.1025	0.1
3	0	0	0	0	0	0	0	0	0	0.000555556	0.00166667	0.00222222	0.00861111	0.0169444	0.0388889	0.0563889	0.0772222	0.0888889	0.0972222	0.0997222	0.100833	0.100278	0.103056	0.0969444	0.100833	0.1	0.0991667	0.100278	0.100556	0.100278	0.100278	0.0986111	0.0994444	0.103333	0.0994444	0.0994444	0.100278	0.101667	0.0994444	0.102778	0.100278
4	0	0	0	0	0	0	0	0.000277778	0	0.000277778	0.00166667	0.00472222	0.0102778	0.0222222	0.0413889	0.0602778	0.0794444	0.0891667	0.0961111	0.0969444	0.0980556	0.101667	0.0966667	0.100833	0.102222	0.101111	0.100833	0.101389	0.0994444	0.101389	0.1	0.0980556	0.103889	0.0975	0.1025	0.0991667	0.102778	0.101389	0.100278	0.0997222	0.0986111
5	0	0	0	0	0	0	0	0	0.000277778	0.000555556	0.000833333	0.00388889	0.0130556	0.0188889	0.035	0.0572222	0.0783333	0.0911111	0.0972222	0.1	0.0975	0.1025	0.104167	0.102778	0.0991667	0.0991667	0.102222	0.0988889	0.101389	0.0972222	0.102222	0.0975	0.0969444	0.100556	0.100833	0.0991667	0.100556	0.101667	0.1025	0.103611	0.101111
6	0	0	0	0	0	0	0	0	0	0.000277778	0.00166667	0.00444444	0.0113889	0.0208333	0.0358333	0.0541667	0.0763889	0.0886111	0.0955556	0.101667	0.0983333	0.104167	0.1	0.0991667	0.100833	0.0997222	0.104444	0.0977778	0.0975	0.101111	0.101111	0.0988889	0.0997222	0.101944	0.101111	0.1	0.100833	0.101389	0.0963889	0.100556	0.1
7	0	0	0	0	0	0	0	0	0	0.000833333	0.00138889	0.00305556	0.00972222	0.0188889	0.0341667	0.0611111	0.0802778	0.0911111	0.0947222	0.101111	0.0988889	0.100833	0.0994444	0.100278	0.1	0.100556	0.0997222	0.100278	0.0988889	0.0997222	0.100278	0.101389	0.0991667	0.0997222	0.101389	0.102222	0.101944	0.101667	0.103333	0.100833	0.0977778
8	0	0	0	0	0	0	0	0	0.000277778	0.000555556	0.0025	0.00444444	0.00861111	0.0208333	0.0422222	0.0563889	0.0827778	0.0894444	0.0952778	0.0997222	0.101667	0.102222	0.0991667	0.1	0.102778	0.1	0.100278	0.101667	0.100278	0.0994444	0.0994444	0.100278	0.0994444	0.104722	0.0991667	0.101111	0.0975	0.100278	0.0994444	0.1025	0.095
9	0	0	0	0	0	0	0	0	0	0.000555556	0.000555556	0.00277778	0.00944444	0.0241667	0.0383333	0.06	0.0752778	0.0919444	0.0933333	0.0980556	0.100556	0.100556	0.0991667	0.101389	0.103056	0.101111	0.100278	0.101667	0.103056	0.103611	0.0975	0.103056	0.103056	0.0994444	0.102222	0.0983333	0.1	0.101944	0.100556	0.103333	0.0988889
10	0	0	0	0	0	0	0	0	0	0.00111111	0.000555556	0.00277778	0.00805556	0.0225	0.0369444	0.0583333	0.0741667	0.0883333	0.0966667	0.100278	0.1	0.100556	0.1	0.100278	0.100278	0.100833	0.100833	0.0997222	0.100556	0.103333	0.104444	0.0944444	0.0977778	0.0997222	0.0986111	0.0997222	0.100556	0.0969444	0.100278	0.101944	0.102222
11	0	0	0	0	0	0	0	0	0	0.00166667	0.00138889	0.00333333	0.00944444	0.0191667	0.0355556	0.0611111	0.0786111	0.0919444	0.0938889	0.0988889	0.1	0.0986111	0.103333	0.101389	0.101944	0.0991667	0.101389	0.0994444	0.100278	0.0994444	0.1	0.103611	0.1025	0.0975	0.101389	0.0980556	0.101389	0.0991667	0.1	0.100278	0.101389
12	0	0	0	0	0	0	0	0	0	0.000833333	0.00138889	0.00416667	0.00944444	0.0208333	0.0358333	0.055	0.0708333	0.0911111	0.0961111	0.101389	0.0925	0.0977778	0.101111	0.101667	0.103056	0.0986111	0.0975	0.0994444	0.1025	0.103333	0.101667	0.0997222	0.0983333	0.1	0.0975	0.103056	0.0986111	0.104444	0.0988889	0.100278	0.102222
13	0	0	0	0	0	0	0	0.000277778	0	0.000833333	0.00138889	0.00277778	0.00916667	0.02	0.0394444	0.0622222	0.0755556	0.0897222	0.0952778	0.0966667	0.0961111	0.101111	0.101389	0.100278	0.100556	0.101111	0.101389	0.101389	0.0975	0.105	0.102222	0.100278	0.0988889	0.1025	0.1	0.0988889	0.0986111	0.0988889	0.103611	0.0988889	0.101111
14	0	0	0	0	0	0	0	0	0	0.000555556	0.00194444	0.00416667	0.0108333	0.0219444	0.0394444	0.0627778	0.0752778	0.0902778	0.0988889	0.0972222	0.103889	0.1	0.101389	0.0963889	0.0955556	0.0997222	0.103611	0.0994444	0.100278	0.0975	0.0986111	0.101389	0.1	0.0969444	0.0991667	0.101111	0.101667	0.100278	0.1	0.0966667	0.0994444
15	0	0	0	0	0	0	0	0	0	0.000833333	0.00194444	0.00611111	0.00861111	0.0213889	0.0366667	0.0586111	0.0794444	0.0877778	0.0969444	0.101667	0.0988889	0.0991667	0.101944	0.0972222	0.0980556	0.100278	0.0991667	0.0997222	0.0983333	0.0997222	0.101389	0.0966667	0.104444	0.100833	0.0997222	0.100556	0.102778	0.101389	0.101389	0.0986111	0.0988889
16	0	0	0	0	0	0	0	0.000277778	0.000555556	0.000555556	0.00166667	0.00333333	0.00861111	0.0202778	0.0352778	0.0569444	0.0791667	0.0947222	0.0955556	0.0980556	0.101111	0.0997222	0.1	0.0961111	0.0988889	0.0972222	0.101111	0.0969444	0.101389	0.0963889	0.100833	0.0994444	0.0994444	0.100833	0.101944	0.100556	0.100278	0.102222	0.104167	0.0966667	0.100278
17	0	0	0	0	0	0	0	0	0	0.000833333	0.00194444	0.00388889	0.0102778	0.0208333	0.0330556	0.0594444	0.075	0.0911111	0.0994444	0.0975	0.0994444	0.0955556	0.0975	0.101667	0.100833	0.1	0.0983333	0.100278	0.101389	0.102222	0.103056	0.101389	0.100556	0.1025	0.0966667	0.0991667	0.101667	0.105	0.0988889	0.0997222	0.102222
18	0	0	0	0	0	0	0	0	0.000277778	0.000833333	0.00277778	0.00222222	0.00805556	0.0177778	0.0405556	0.0569444	0.08	0.0913889	0.0933333	0.0975	0.1	0.101389	0.0997222	0.0977778	0.0986111	0.1	0.0972222	0.0977778	0.101111	0.0969444	0.100278	0.0988889	0.0997222	0.103611	0.0980556	0.101667	0.100278	0.0983333	0.100833	0.0986111	0.0980556
19	0	0	0	0	0	0	0	0.000277778	0.000277778	0.000833333	0.00194444	0.00388889	0.00833333	0.0180556	0.0372222	0.0613889	0.0763889	0.0938889	0.095	0.0977778	0.0991667	0.0988889	0.102778	0.101389	0.100278	0.0988889	0.102222	0.101667	0.100278	0.0988889	0.101667	0.1	0.0997222	0.0997222	0.0977778	0.101389	0.101944	0.104444	0.101944	0.101944	0.103333
20	0	0	0	0	0	0	0	0	0.000277778	0.000277778	0.00138889	0.00388889	0.00944444	0.0175	0.0391667	0.0569444	0.075	0.0858333	0.0986111	0.0980556	0.0969444	0.1	0.0977778	0.0980556	0.0972222	0.101944	0.100556	0.102778	0.1	0.102222	0.101389	0.100278	0.0994444	0.103889	0.0991667	0.102222	0.1	0.101667	0.101667	0.0969444	0.0983333
21	0	0	0	0	0	0	0	0	0	0.000555556	0.00166667	0.00416667	0.00861111	0.0197222	0.0386111	0.0602778	0.0780556	0.0927778	0.0994444	0.100833	0.0983333	0.101111	0.101667	0.0994444	0.0988889	0.0991667	0.0988889	0.102778	0.101944	0.1025	0.0955556	0.0986111	0.100556	0.0983333	0.100278	0.1	0.1	0.101111	0.0994444	0.101944	0.101389
22	0	0	0	0	0	0	0	0	0	0	0.000833333	0.00472222	0.00972222	0.0172222	0.0416667	0.0616667	0.0841667	0.0941667	0.0972222	0.0991667	0.102222	0.0972222	0.101667	0.0986111	0.102222	0.100278	0.105278	0.0969444	0.101944	0.0994444	0.0994444	0.0972222	0.103056	0.0988889	0.101389	0.100556	0.0977778	0.100556	0.102222	0.0966667	0.0991667
23	0	0	0	0	0	0	0	0	0.000555556	0.00111111	0.00138889	0.00277778	0.00916667	0.0191667	0.0369444	0.0563889	0.0830556	0.0927778	0.0958333	0.0975	0.100278	0.1	0.0958333	0.101944	0.1	0.100556	0.103333	0.0977778	0.0963889	0.101389	0.0997222	0.101389	0.100833	0.1025	0.101667	0.103611	0.0991667	0.101667	0.0994444	0.105833	0.100556
24	0	0	0	0	0	0	0	0	0	0	0.00138889	0.00333333	0.0122222	0.02	0.0369444	0.0563889	0.0775	0.0916667	0.0980556	0.0983333	0.0988889	0.101944	0.101667	0.1	0.101944	0.103333	0.101667	0.0975	0.101944	0.100833	0.101944	0.102222	0.100556	0.102222	0.0997222	0.0983333	0.100556	0.101389	0.102222	0.101389	0.105
25	0	0	0	0	0	0	0	0	0	0	0.00111111	0.00444444	0.00944444	0.0180556	0.0380556	0.0533333	0.0802778	0.09	0.0952778	0.0994444	0.0988889	0.101667	0.101944	0.100278	0.101389	0.101389	0.100556	0.101667	0.103333	0.0988889	0.0986111	0.0988889	0.0977778	0.0986111	0.104167	0.0997222	0.101111	0.0997222	0.0997222	0.0986111	0.0986111
26	0	0	0	0	0	0	0	0	0.000277778	0	0.00277778	0.00527778	0.00944444	0.0188889	0.0394444	0.0583333	0.0761111	0.0936111	0.101389	0.0980556	0.1	0.101111	0.0991667	0.0969444	0.101111	0.1025	0.0997222	0.0986111	0.0975	0.103333	0.1	0.100278	0.102778	0.100278	0.101389	0.100833	0.0980556	0.102222	0.100833	0.101389	0.0986111
27	0	0	0	0	0	0	0	0	0	0.000277778	0.000555556	0.00166667	0.0102778	0.0180556	0.0366667	0.0555556	0.0797222	0.0905556	0.0980556	0.0980556	0.0997222	0.0986111	0.102222	0.104444	0.101944	0.0994444	0.103611	0.0994444	0.101667	0.100278	0.100278	0.0975	0.0966667	0.0994444	0.0988889	0.0972222	0.100556	0.0991667	0.0986111	0.100833	0.0997222
28	0	0	0	0	0	0	0	0	0	0.000555556	0.000833333	0.00333333	0.00833333	0.0175	0.0338889	0.0580556	0.0777778	0.0916667	0.0991667	0.0969444	0.0977778	0.0975	0.100278	0.102222	0.103333	0.105	0.0977778	0.103889	0.100833	0.101389	0.0980556	0.0997222	0.103056	0.100556	0.100278	0.102222	0.101389	0.0983333	0.0991667	0.105278	0.0988889
29	0	0	0	0	0	0	0	0	0.000277778	0.00138889	0.00111111	0.00388889	0.0105556	0.0225	0.0358333	0.0580556	0.0769444	0.0922222	0.0986111	0.1	0.100833	0.100278	0.0952778	0.100833	0.0980556	0.103611	0.100278	0.100556	0.100278	0.0938889	0.1	0.101389	0.103333	0.103056	0.103889	0.0980556	0.102222	0.102778	0.100833	0.0966667	0.0972222
30	0	0	0	0	0	0	0	0	0.000277778	0.000277778	0.00111111	0.00361111	0.00805556	0.0252778	0.035	0.0591667	0.0813889	0.0936111	0.0958333	0.095	0.100556	0.100556	0.1	0.0972222	0.0988889	0.101111	0.103889	0.0988889	0.0980556	0.101389	0.0997222	0.103333	0.0997222	0.0977778	0.0986111	0.0988889	0.101944	0.0991667	0.101111	0.0997222	0.102222
31	0	0	0	0	0	0	0	0	0.000277778	0.00111111	0.00166667	0.00361111	0.0102778	0.0183333	0.0391667	0.0580556	0.0761111	0.09	0.0955556	0.0963889	0.100556	0.0986111	0.0983333	0.103056	0.0966667	0.0988889	0.101111	0.0991667	0.0997222	0.0963889	0.100278	0.101111	0.100278	0.101667	0.0966667	0.1	0.101111	0.102778	0.0991667	0.100556	0.0994444
32	0	0	0	0	0	0	0	0	0	0.000555556	0.00222222	0.00388889	0.00611111	0.02	0.0388889	0.055	0.0813889	0.0894444	0.0991667	0.0980556	0.0997222	0.0991667	0.0980556	0.100278	0.0991667	0.100556	0.0994444	0.100278	0.0977778	0.100833	0.0983333	0.0983333	0.100556	0.100278	0.0980556	0.1025	0.100278	0.0986111	0.101667	0.103333	0.0997222
33	0	0	0	0	0	0	0	0	0.000555556	0.00138889	0.0025	0.00416667	0.0119444	0.0194444	0.0355556	0.0577778	0.08	0.0930556	0.0955556	0.101667	0.0986111	0.0997222	0.0986111	0.1025	0.0991667	0.0994444	0.103333	0.0994444	0.1025	0.103056	0.0991667	0.100556	0.101667	0.103333	0.104722	0.100556	0.0986111	0.1	0.100556	0.101389	0.0988889
34	0	0	0	0	0	0	0.000277778	0	0.000277778	0	0.000833333	0.00416667	0.0108333	0.0227778	0.0383333	0.0575	0.0783333	0.09	0.0977778	0.0975	0.0980556	0.0980556	0.101944	0.102222	0.0986111	0.0986111	0.101111	0.100833	0.100278	0.0980556	0.101389	0.100556	0.103611	0.100278	0.105278	0.101667	0.103056	0.1	0.0991667	0.0994444	0.0994444
35	0	0	0	0	0	0	0	0.000277778	0.000277778	0.000277778	0.000555556	0.00361111	0.0075	0.0172222	0.0383333	0.0611111	0.0802778	0.0911111	0.0983333	0.102222	0.100833	0.102222	0.103056	0.0997222	0.100278	0.102222	0.1	0.100278	0.103611	0.104722	0.0988889	0.0980556	0.0975	0.103333	0.0991667	0.101389	0.0958333	0.101944	0.0991667	0.101111	0.0994444
36	0	0	0	0	0.000277778	0	0	0.000277778	0.000277778	0.000555556	0.00111111	0.00444444	0.00833333	0.015	0.0402778	0.0575	0.0772222	0.0894444	0.0938889	0.0994444	0.0986111	0.1	0.104722	0.101111	0.101667	0.0972222	0.0997222	0.0991667	0.0988889	0.0983333	0.100278	0.101667	0.0980556	0.102222	0.1	0.0983333	0.102778	0.0969444	0.0991667	0.0980556	0.0988889
37	0	0	0	0	0	0	0	0	0	0	0.00194444	0.00388889	0.01	0.0194444	0.0352778	0.0577778	0.075	0.0913889	0.0980556	0.0983333	0.102778	0.101944	0.0991667	0.102222	0.0966667	0.101389	0.101667	0.101667	0.101389	0.1025	0.0983333	0.103056	0.101389	0.1	0.0988889	0.1	0.101667	0.1	0.101111	0.105556	0.103611
38	0	0	0	0	0	0	0	0	0	0.000833333	0.00138889	0.00472222	0.00916667	0.0166667	0.0361111	0.0552778	0.08	0.0936111	0.0961111	0.0997222	0.101111	0.0980556	0.103889	0.101667	0.0988889	0.104722	0.100833	0.100833	0.100278	0.1	0.1	0.103056	0.101389	0.101944	0.0975	0.0966667	0.102222	0.100556	0.101667	0.0991667	0.1
39	0	0	0	0	0	0	0	0	0	0.000277778	0.00111111	0.00361111	0.00805556	0.0230556	0.0405556	0.0527778	0.0758333	0.0908333	0.0988889	0.0997222	0.103611	0.0994444	0.103611	0.1	0.0977778	0.0988889	0.0988889	0.0980556	0.100556	0.0986111	0.0986111	0.102778	0.100278	0.0988889	0.0994444	0.1	0.102778	0.100833	0.101667	0.0966667	0.100556
40	0	0	0	0	0	0	0	0	0	0.000277778	0.000833333	0.00305556	0.01	0.0205556	0.0369444	0.0561111	0.0758333	0.0911111	0.0930556	0.0958333	0.100833	0.0994444	0.0991667	0.100278	0.101111	0.1	0.100556	0.102222	0.1	0.101389	0.100833	0.100278	0.100833	0.101389	0.102778	0.100556	0.100556	0.100833	0.102778	0.0994444	0.0980556
41	0	0	0	0	0	0	0	0	0	0.000833333	0.00166667	0.00472222	0.00861111	0.0161111	0.0316667	0.0597222	0.0772222	0.0919444	0.0966667	0.0980556	0.103056	0.102222	0.101667	0.101111	0.101667	0.100833	0.0980556	0.0955556	0.0977778	0.100833	0.101667	0.0988889	0.0986111	0.0997222	0.101667	0.104167	0.102222	0.103889	0.0994444	0.0980556	0.100833
42	0	0	0	0	0	0	0	0	0	0.000833333	0.0025	0.00527778	0.01	0.0183333	0.0361111	0.0566667	0.0816667	0.0938889	0.0969444	0.100556	0.0991667	0.0994444	0.103611	0.0980556	0.0994444	0.101389	0.1025	0.0997222	0.100556	0.103333	0.101111	0.100556	0.0994444	0.106111	0.1	0.102222	0.0966667	0.102778	0.0966667	0.0963889	0.1
43	0	0	0	0	0	0	0	0	0.000277778	0.00138889	0.00333333	0.00444444	0.00805556	0.0227778	0.04	0.0552778	0.0733333	0.0897222	0.0997222	0.0997222	0.101667	0.1	0.0991667	0.0986111	0.1025	0.0988889	0.0963889	0.101944	0.0997222	0.0969444	0.100278	0.0980556	0.0980556	0.100278	0.0994444	0.100556	0.0994444	0.0991667	0.0977778	0.100556	0.0980556
44	0	0	0	0	0	0	0	0	0	0.00111111	0.00138889	0.00361111	0.00833333	0.02	0.0408333	0.0580556	0.0744444	0.09	0.0991667	0.101667	0.0994444	0.0975	0.100833	0.0963889	0.0975	0.100278	0.0997222	0.102222	0.101111	0.0977778	0.100833	0.105	0.101944	0.0983333	0.100278	0.103056	0.0977778	0.101667	0.100833	0.0983333	0.102222
45	0	0	0	0	0	0	0	0	0	0.000555556	0.00166667	0.00361111	0.0116667	0.0180556	0.0369444	0.06	0.0794444	0.0902778	0.0936111	0.0975	0.0991667	0.103611	0.101389	0.100556	0.101944	0.100278	0.0961111	0.101111	0.0983333	0.0997222	0.0980556	0.0994444	0.0983333	0.100556	0.102222	0.0991667	0.100833	0.0994444	0.0958333	0.1	0.0991667
46	0	0	0	0	0	0	0	0	0	0.000277778	0.0025	0.00388889	0.0102778	0.0180556	0.0363889	0.06	0.0747222	0.0902778	0.0961111	0.100556	0.0975	0.0997222	0.0988889	0.102778	0.100278	0.100278	0.100278	0.0986111	0.0972222	0.0938889	0.0986111	0.103056	0.1	0.0980556	0.100833	0.100278	0.0991667	0.102778	0.101389	0.103333	0.0991667
47	0	0	0	0	0	0	0	0	0	0.000555556	0.00222222	0.00472222	0.00916667	0.0191667	0.0358333	0.0586111	0.0822222	0.0902778	0.0975	0.100833	0.100833	0.0986111	0.100833	0.104167	0.101667	0.0972222	0.0994444	0.101389	0.1025	0.0997222	0.0997222	0.101944	0.0972222	0.0986111	0.103333	0.0983333	0.100278	0.1	0.1025	0.0994444	0.0977778
48	0	0	0	0	0	0	0	0	0	0.000833333	0.000555556	0.00444444	0.0119444	0.0208333	0.035	0.0583333	0.0769444	0.0880556	0.0941667	0.1	0.103056	0.0980556	0.1	0.0988889	0.0966667	0.0986111	0.0997222	0.0975	0.1025	0.0988889	0.0975	0.0988889	0.102778	0.100833	0.1	0.103333	0.100556	0.101111	0.100556	0.0983333	0.0975
49	0	0	0	0	0	0	0	0	0	0.00138889	0.00111111	0.00361111	0.00944444	0.0188889	0.0419444	0.0619444	0.075	0.0944444	0.0955556	0.102778	0.0994444	0.102222	0.101944	0.102778	0.0986111	0.1	0.0983333	0.100278	0.103889	0.101667	0.0988889	0.1	0.103889	0.0972222	0.0966667	0.0997222	0.101111	0.101667	0.0997222	0.103056	0.101667
50	0	0	0	0	0	0	0	0	0.000277778	0.000555556	0.00138889	0.00361111	0.00888889	0.0213889	0.0391667	0.0572222	0.0775	0.0961111	0.0972222	0.0972222	0.0983333	0.0986111	0.100278	0.0997222	0.100556	0.102222	0.103056	0.101389	0.0994444	0.100833	0.100556	0.095	0.101667	0.101389	0.1	0.101667	0.0983333	0.0994444	0.0972222	0.100833	0.1025
51	0	0	0	0	0	0	0	0	0.000277778	0.000277778	0.00138889	0.00527778	0.00805556	0.02	0.0369444	0.06	0.0802778	0.0908333	0.0933333	0.0988889	0.0983333	0.1025	0.106111	0.101111	0.101389	0.0988889	0.0980556	0.0991667	0.1025	0.0997222	0.103056	0.100556	0.0966667	0.1025	0.0991667	0.101667	0.0969444	0.0986111	0.103889	0.1	0.100556
52	0	0	0	0	0	0	0	0	0	0.00111111	0.00138889	0.00305556	0.00944444	0.0216667	0.0386111	0.0575	0.0758333	0.0944444	0.0963889	0.0986111	0.100556	0.1	0.100278	0.0975	0.1	0.0955556	0.1025	0.100833	0.100833	0.0997222	0.100278	0.0991667	0.105	0.100556	0.0966667	0.100556	0.101111	0.101111	0.0991667	0.0955556	0.101111
53	0	0	0	0	0	0	0	0	0	0	0.00111111	0.00388889	0.00583333	0.0222222	0.0369444	0.06	0.0797222	0.0880556	0.0986111	0.0994444	0.0997222	0.0983333	0.0969444	0.104444	0.0991667	0.0991667	0.0997222	0.100556	0.103056	0.101111	0.0988889	0.0991667	0.0986111	0.0994444	0.103889	0.102222	0.0975	0.101111	0.1025	0.0986111	0.100556
54	0	0	0	0	0	0	0	0	0.000277778	0.000555556	0.000555556	0.00333333	0.00972222	0.0233333	0.0411111	0.0566667	0.0805556	0.0908333	0.0961111	0.0994444	0.0977778	0.0997222	0.0986111	0.0977778	0.0994444	0.0994444	0.0988889	0.100833	0.1025	0.0991667	0.102222	0.0969444	0.101667	0.0991667	0.0980556	0.0983333	0.0991667	0.0983333	0.0952778	0.0997222	0.101944
55	0	0	0	0	0	0	0	0	0	0.00111111	0.00194444	0.00416667	0.00916667	0.0213889	0.04	0.0583333	0.0827778	0.0913889	0.0944444	0.0972222	0.0977778	0.0983333	0.102222	0.0969444	0.0991667	0.0991667	0.102222	0.1025	0.0994444	0.0997222	0.100556	0.095	0.101389	0.1	0.101111	0.100556	0.0991667	0.0991667	0.100833	0.0988889	0.0986111
56	0	0	0	0	0	0	0	0.000277778	0	0.000833333	0.00111111	0.00388889	0.00666667	0.0208333	0.0344444	0.0619444	0.0816667	0.0941667	0.0972222	0.100278	0.0988889	0.0991667	0.1	0.103056	0.0994444	0.0972222	0.101111	0.100556	0.100278	0.1	0.0988889	0.0972222	0.0994444	0.101944	0.101111	0.103333	0.0972222	0.0986111	0.0994444	0.101667	0.100278
57	0	0	0	0	0	0	0	0.000277778	0.000277778	0.000555556	0.00166667	0.00555556	0.00777778	0.0180556	0.0336111	0.0588889	0.0777778	0.0888889	0.0983333	0.0991667	0.100278	0.104722	0.1	0.1	0.101389	0.103056	0.101667	0.103611	0.1	0.0980556	0.0997222	0.0977778	0.0991667	0.0997222	0.0988889	0.1	0.101111	0.0997222	0.101944	0.0988889	0.101667
58	0	0	0	0	0	0	0	0	0.000277778	0.000277778	0.00111111	0.00333333	0.0102778	0.02	0.0405556	0.0552778	0.0830556	0.09	0.0988889	0.0991667	0.0991667	0.0980556	0.0997222	0.101944	0.0980556	0.103611	0.101667	0.100278	0.100556	0.100833	0.0994444	0.102222	0.100278	0.101111	0.0980556	0.101667	0.1025	0.0988889	0.0947222	0.103333	0.100833
59	0	0	0	0	0	0	0	0	0	0.000277778	0.0025	0.00583333	0.01	0.0205556	0.0380556	0.0630556	0.0761111	0.0922222	0.0961111	0.0988889	0.0988889	0.0969444	0.0977778	0.100556	0.100278	0.101389	0.0980556	0.0994444	0.0975	0.0986111	0.0975	0.101111	0.101389	0.101667	0.100556	0.0961111	0.1	0.103889	0.101111	0.0997222	0.103056
60	0	0	0	0	0	0	0	0	0	0.000555556	0.00277778	0.00277778	0.00888889	0.015	0.0388889	0.0577778	0.0738889	0.0886111	0.0955556	0.101944	0.0991667	0.0958333	0.0988889	0.0972222	0.100556	0.100278	0.101111	0.0966667	0.104722	0.102778	0.1	0.100556	0.100556	0.101111	0.0972222	0.0983333	0.0977778	0.1025	0.0977778	0.0997222	0.1
61	0	0	0	0	0	0	0	0.000277778	0	0.00111111	0.00111111	0.00305556	0.00777778	0.0211111	0.0408333	0.06	0.0758333	0.0933333	0.0963889	0.0977778	0.0977778	0.100556	0.101667	0.0994444	0.0983333	0.101944	0.100556	0.102778	0.0991667	0.0977778	0.0988889	0.0983333	0.101944	0.0994444	0.101111	0.0988889	0.100556	0.102222	0.101111	0.0994444	0.1025
62	0	0	0	0	0	0	0	0	0.000277778	0.000833333	0.00194444	0.00305556	0.00777778	0.0222222	0.0375	0.0569444	0.075	0.0902778	0.0936111	0.0988889	0.0994444	0.0997222	0.103333	0.103611	0.0983333	0.100278	0.0994444	0.0991667	0.101389	0.100833	0.0961111	0.100278	0.0961111	0.0997222	0.101111	0.102222	0.0977778	0.0991667	0.0977778	0.102778	0.100833
63	0	0	0	0	0	0	0	0	0.000277778	0.000277778	0.00138889	0.00388889	0.01	0.0227778	0.0408333	0.0572222	0.0766667	0.0947222	0.0952778	0.0997222	0.101111	0.0972222	0.100833	0.100556	0.100278	0.1	0.0994444	0.0988889	0.0983333	0.101667	0.0988889	0.101944	0.100278	0.0997222	0.0988889	0.1025	0.0980556	0.0969444	0.0997222	0.100556	0.100833
64	0	0	0	0	0	0	0	0	0	0.000555556	0.000833333	0.005	0.00833333	0.0183333	0.0377778	0.0597222	0.0758333	0.0891667	0.0961111	0.101944	0.0983333	0.101944	0.1025	0.101111	0.101111	0.101389	0.102778	0.100833	0.101389	0.0991667	0.0997222	0.0997222	0.101944	0.0988889	0.0988889	0.103889	0.101944	0.100278	0.100556	0.1	0.100556
65	0	0	0	0	0	0	0.000277778	0	0	0.000833333	0.00111111	0.00305556	0.0075	0.0258333	0.0327778	0.0605556	0.0772222	0.0922222	0.0988889	0.0997222	0.102778	0.0997222	0.0961111	0.0986111	0.0991667	0.0983333	0.0988889	0.0997222	0.0986111	0.101389	0.100556	0.0986111	0.0977778	0.100833	0.0963889	0.102222	0.0994444	0.100278	0.0969444	0.101667	0.0997222
66	0	0	0	0	0	0	0	0	0	0.000833333	0.000277778	0.00305556	0.00805556	0.0225	0.0377778	0.0566667	0.0780556	0.09	0.0938889	0.0994444	0.101944	0.0955556	0.1	0.1025	0.100556	0.103056	0.100278	0.101111	0.0977778	0.0991667	0.0997222	0.0961111	0.103889	0.1	0.0983333	0.0988889	0.1	0.1	0.101389	0.102778	0.101944
67	0	0	0	0	0	0	0	0.000277778	0	0	0.00305556	0.00305556	0.0113889	0.0208333	0.0438889	0.0572222	0.0752778	0.0897222	0.0930556	0.0958333	0.0983333	0.0986111	0.102778	0.101667	0.0997222	0.102222	0.101667	0.0975	0.101111	0.0977778	0.095	0.0980556	0.101111	0.100278	0.102222	0.101667	0.0988889	0.0988889	0.0975	0.101111	0.0991667
68	0	0	0	0	0	0	0	0	0	0.000555556	0.000277778	0.00333333	0.00916667	0.0202778	0.0363889	0.0580556	0.0780556	0.0919444	0.0944444	0.095	0.0997222	0.0983333	0.101389	0.100556	0.1025	0.0977778	0.0958333	0.100556	0.100278	0.101667	0.0986111	0.095	0.101389	0.101111	0.101944	0.1025	0.102778	0.104444	0.0972222	0.0975	0.103056
69	0	0	0	0	0.000277778	0	0	0	0.000277778	0.000555556	0.00111111	0.00444444	0.0111111	0.0194444	0.0383333	0.0586111	0.0794444	0.0916667	0.0997222	0.0986111	0.102778	0.100556	0.102222	0.102222	0.0994444	0.0983333	0.0988889	0.0986111	0.100278	0.102778	0.0972222	0.100833	0.101667	0.100278	0.103611	0.100278	0.102778	0.0997222	0.103611	0.101667	0.103889
70	0	0	0	0	0	0	0	0	0.000277778	0.000277778	0.0025	0.00527778	0.01	0.0188889	0.0377778	0.0572222	0.0772222	0.0938889	0.0961111	0.0958333	0.095	0.102222	0.0988889	0.1	0.100556	0.105278	0.1025	0.101389	0.0997222	0.0991667	0.105	0.100833	0.103333	0.0983333	0.1	0.0983333	0.0983333	0.101667	0.103333	0.103611	0.0980556
71	0	0	0	0	0	0	0	0	0.000277778	0.000277778	0.00111111	0.00416667	0.0102778	0.0236111	0.0325	0.0591667	0.0766667	0.0922222	0.0952778	0.101389	0.100278	0.103056	0.0966667	0.0991667	0.0994444	0.0983333	0.100278	0.0986111	0.0972222	0.0994444	0.0991667	0.100833	0.101944	0.103056	0.0986111	0.0997222	0.101389	0.101667	0.1025	0.0958333	0.0994444
72	0	0	0	0	0	0	0	0	0.000277778	0	0.00194444	0.00444444	0.00805556	0.0161111	0.0369444	0.0563889	0.0811111	0.0938889	0.0972222	0.0980556	0.095	0.100556	0.0997222	0.100556	0.0988889	0.101389	0.100556	0.101667	0.101389	0.103889	0.1025	0.102778	0.101111	0.103611	0.0969444	0.1	0.100278	0.101667	0.103056	0.102222	0.101111
73	0	0	0	0	0	0	0	0	0	0.00111111	0.00138889	0.00361111	0.0075	0.0177778	0.0391667	0.0616667	0.0761111	0.0861111	0.100278	0.0986111	0.0991667	0.0991667	0.101389	0.0983333	0.100278	0.105556	0.102222	0.101389	0.100833	0.100556	0.0988889	0.104444	0.0991667	0.0961111	0.0977778	0.0988889	0.105	0.100556	0.103056	0.0958333	0.0986111
74	0	0	0	0	0	0	0	0	0	0.000555556	0.00138889	0.00305556	0.0105556	0.0205556	0.0322222	0.0580556	0.0763889	0.0944444	0.0958333	0.101389	0.101111	0.101667	0.0997222	0.0983333	0.101944	0.0991667	0.0997222	0.0994444	0.0977778	0.100278	0.0994444	0.0977778	0.0997222	0.0988889	0.0986111	0.102222	0.100833	0.0997222	0.0983333	0.1	0.101944
75	0	0	0	0	0	0	0	0	0	0.000833333	0.00138889	0.00472222	0.0111111	0.0188889	0.0377778	0.0566667	0.0794444	0.0894444	0.0975	0.1	0.101667	0.100278	0.0988889	0.0980556	0.0994444	0.0975	0.0955556	0.105	0.1025	0.100556	0.100556	0.0988889	0.103611	0.0977778	0.101667	0.0986111	0.101389	0.0975	0.0969444	0.105278	0.1025
76	0	0	0	0	0	0	0.000277778	0	0	0.00111111	0.00194444	0.00388889	0.0133333	0.0213889	0.0375	0.0566667	0.0741667	0.09	0.0941667	0.0997222	0.0972222	0.0991667	0.102778	0.0994444	0.103611	0.101667	0.0997222	0.0961111	0.100278	0.0997222	0.0991667	0.100278	0.0986111	0.0986111	0.0980556	0.101944	0.100278	0.1	0.104722	0.102778	0.0980556
77	0	0	0	0	0	0	0	0	0	0.000833333	0.00138889	0.00305556	0.0075	0.0222222	0.0386111	0.0583333	0.0819444	0.0930556	0.0963889	0.100278	0.0975	0.102222	0.0986111	0.100278	0.102778	0.0983333	0.101111	0.0986111	0.0994444	0.0991667	0.103056	0.101944	0.103611	0.101389	0.0955556	0.100833	0.0997222	0.1025	0.095	0.0988889	0.0991667
78	0	0	0	0	0	0	0	0	0.000277778	0.000277778	0.000833333	0.00166667	0.0102778	0.02	0.0380556	0.0588889	0.0755556	0.0908333	0.0919444	0.0986111	0.100278	0.0983333	0.100278	0.100278	0.101111	0.0975	0.0991667	0.0991667	0.0958333	0.103333	0.0980556	0.0991667	0.102778	0.103056	0.101944	0.102222	0.0958333	0.0966667	0.103611	0.0994444	0.102778
79	0	0	0	0	0	0	0	0	0	0.000555556	0.00138889	0.00527778	0.01	0.0172222	0.0408333	0.0616667	0.0777778	0.0858333	0.0972222	0.100556	0.1	0.102778	0.0983333	0.0991667	0.102778	0.100556	0.102778	0.1	0.0994444	0.100833	0.103611	0.101389	0.100278	0.101944	0.0955556	0.0988889	0.0994444	0.100278	0.101111	0.0997222	0.0994444
80	0	0	0	0	0	0	0	0	0	0.000555556	0.00111111	0.00333333	0.00527778	0.0194444	0.0413889	0.0580556	0.0772222	0.0869444	0.102778	0.0991667	0.0994444	0.0986111	0.101111	0.103056	0.104167	0.0969444	0.101389	0.101111	0.100278	0.102222	0.100833	0.0975	0.0983333	0.0980556	0.0988889	0.100278	0.0983333	0.102778	0.0930556	0.100556	0.0969444
81	0	0	0	0	0	0	0	0.000555556	0	0.000555556	0.0025	0.00361111	0.01	0.0211111	0.0347222	0.0647222	0.0783333	0.0902778	0.0955556	0.105833	0.0983333	0.101389	0.1	0.0958333	0.100278	0.100278	0.0983333	0.101389	0.100556	0.0975	0.1	0.0975	0.0980556	0.0983333	0.0986111	0.095	0.100278	0.100278	0.100833	0.0986111	0.101667
82	0	0	0	0	0	0	0	0.000277778	0.000277778	0.000277778	0.000277778	0.00361111	0.0102778	0.0205556	0.0377778	0.0577778	0.0777778	0.0877778	0.0963889	0.0963889	0.100556	0.100278	0.0986111	0.0980556	0.0983333	0.103333	0.101944	0.0988889	0.0983333	0.0980556	0.102778	0.0977778	0.0997222	0.0983333	0.104167	0.101667	0.104167	0.0986111	0.100556	0.103611	0.101389
83	0	0	0	0	0	0	0	0	0.000277778	0.000277778	0.00194444	0.00388889	0.0108333	0.0186111	0.0366667	0.0602778	0.0813889	0.0916667	0.0963889	0.0983333	0.0980556	0.101111	0.101389	0.100833	0.100556	0.100278	0.100278	0.0988889	0.0997222	0.101389	0.101389	0.1025	0.0980556	0.1025	0.0980556	0.104444	0.103056	0.0975	0.0994444	0.0966667	0.100833
84	0	0	0	0	0	0	0	0	0	0.000833333	0.000277778	0.0025	0.00722222	0.0194444	0.0405556	0.0586111	0.0780556	0.0877778	0.102778	0.101667	0.101389	0.0997222	0.0997222	0.0972222	0.0983333	0.101944	0.101944	0.103611	0.101667	0.100556	0.105	0.0994444	0.103333	0.1	0.0997222	0.100833	0.101944	0.103056	0.1	0.0994444	0.100833
85	0	0	0	0	0	0	0	0.000277778	0.000277778	0	0.00194444	0.00444444	0.00972222	0.02	0.0386111	0.0636111	0.0788889	0.0877778	0.0977778	0.0977778	0.0988889	0.100278	0.101944	0.0986111	0.101389	0.101111	0.101111	0.101944	0.0988889	0.0991667	0.0986111	0.100278	0.101111	0.100833	0.101667	0.0988889	0.101944	0.100556	0.0983333	0.1	0.100556
86	0	0	0	0	0	0	0	0	0	0.000833333	0.00111111	0.00555556	0.00972222	0.0222222	0.0388889	0.0580556	0.0763889	0.0888889	0.0972222	0.100556	0.0997222	0.0988889	0.103889	0.0991667	0.0983333	0.0958333	0.1	0.104167	0.1	0.1	0.0969444	0.106389	0.0944444	0.101944	0.0980556	0.0988889	0.0994444	0.0944444	0.100556	0.0952778	0.0961111
87	0	0	0	0	0	0	0	0	0.000277778	0	0.00166667	0.00277778	0.00722222	0.0211111	0.0383333	0.06	0.0772222	0.0905556	0.095	0.1	0.100556	0.1025	0.0977778	0.0997222	0.100278	0.0994444	0.101944	0.0969444	0.103333	0.0997222	0.101389	0.0988889	0.100278	0.0994444	0.0980556	0.1	0.101389	0.100556	0.0997222	0.0994444	0.102222
88	0	0	0	0	0	0	0	0	0	0.00111111	0.000833333	0.00305556	0.01	0.0197222	0.0391667	0.0602778	0.0788889	0.0897222	0.095	0.0977778	0.0975	0.102222	0.0986111	0.0983333	0.0997222	0.0988889	0.0952778	0.0994444	0.0997222	0.101111	0.101111	0.1025	0.100556	0.0986111	0.0988889	0.0994444	0.102778	0.103889	0.0991667	0.0994444	0.101389
89	0	0	0	0	0	0	0	0	0	0.000555556	0.000555556	0.00472222	0.00833333	0.0263889	0.0377778	0.0547222	0.0725	0.0913889	0.0955556	0.0969444	0.0991667	0.102222	0.100833	0.100556	0.0975	0.103333	0.100833	0.0966667	0.101111	0.0988889	0.100833	0.100278	0.104167	0.0988889	0.0977778	0.0969444	0.100833	0.100556	0.100278	0.0972222	0.0988889
90	0	0	0	0	0	0	0	0	0	0.000555556	0.0025	0.00472222	0.0105556	0.0175	0.0366667	0.0613889	0.0775	0.0894444	0.0983333	0.0980556	0.103611	0.0994444	0.101111	0.102222	0.102222	0.100278	0.100556	0.0997222	0.0988889	0.0975	0.0980556	0.0986111	0.101111	0.0983333	0.101944	0.1025	0.0977778	0.1	0.101111	0.1025	0.1
91	0	0	0	0	0	0	0	0	0	0	0.00138889	0.00388889	0.0075	0.0186111	0.0377778	0.0652778	0.0783333	0.0911111	0.0966667	0.1	0.0997222	0.101667	0.0972222	0.0983333	0.0991667	0.101667	0.104167	0.104444	0.101389	0.1	0.102778	0.103333	0.100556	0.0988889	0.101389	0.0977778	0.0997222	0.103889	0.0980556	0.101667	0.100278
92	0	0	0	0	0	0	0	0	0.000277778	0.00138889	0.00194444	0.00416667	0.00916667	0.0197222	0.0319444	0.0602778	0.0786111	0.0905556	0.0952778	0.100833	0.0977778	0.100556	0.0997222	0.101111	0.0983333	0.101111	0.1025	0.0991667	0.0952778	0.0972222	0.0966667	0.0991667	0.100833	0.0991667	0.103333	0.0977778	0.100833	0.100556	0.0988889	0.0991667	0.101389
93	0	0	0	0	0	0	0	0	0.000277778	0.00138889	0.000833333	0.00416667	0.00861111	0.0197222	0.0361111	0.0594444	0.0802778	0.09	0.0927778	0.0986111	0.101389	0.0997222	0.0988889	0.0983333	0.100833	0.104444	0.0994444	0.0977778	0.101667	0.0980556	0.100833	0.0991667	0.0994444	0.0977778	0.0988889	0.103056	0.101111	0.105556	0.100833	0.103333	0.100833
94	0	0	0	0	0	0	0	0.000277778	0	0.000277778	0.000555556	0.005	0.00972222	0.0186111	0.0361111	0.0622222	0.0819444	0.0905556	0.0983333	0.0997222	0.102222	0.0980556	0.0988889	0.0983333	0.0991667	0.0963889	0.0980556	0.1	0.101389	0.1025	0.0988889	0.100833	0.101944	0.0994444	0.1	0.103056	0.0994444	0.0986111	0.100833	0.101389	0.0988889
95	0	0	0	0	0	0.000277778	0	0	0	0.00111111	0.00222222	0.00333333	0.00777778	0.0186111	0.0372222	0.0658333	0.0805556	0.0880556	0.0980556	0.0977778	0.100556	0.102778	0.0983333	0.100556	0.100278	0.0983333	0.0986111	0.101944	0.100833	0.0980556	0.102778	0.102778	0.0994444	0.101111	0.0994444	0.100556	0.0997222	0.0983333	0.101111	0.0952778	0.0988889
96	0	0	0	0	0	0	0	0	0.000277778	0.00111111	0.00111111	0.00361111	0.0116667	0.0166667	0.0366667	0.0597222	0.0836111	0.0905556	0.0972222	0.0961111	0.101944	0.0986111	0.100833	0.100278	0.100833	0.103333	0.0977778	0.0980556	0.100278	0.0980556	0.100556	0.1025	0.0997222	0.101944	0.0980556	0.101111	0.0988889	0.101667	0.102778	0.0972222	0.103056
97	0	0	0	0	0	0	0	0.000277778	0	0.000555556	0.00111111	0.00277778	0.0105556	0.02	0.0352778	0.06	0.0741667	0.0947222	0.0972222	0.0961111	0.104444	0.0977778	0.1	0.0988889	0.0997222	0.0997222	0.0963889	0.1025	0.101389	0.101389	0.0980556	0.101667	0.104722	0.100833	0.0986111	0.0983333	0.101389	0.100556	0.102222	0.0997222	0.100556
98	0	0	0	0	0	0	0	0	0	0.000277778	0.00166667	0.00555556	0.00777778	0.0172222	0.0361111	0.0558333	0.0797222	0.0869444	0.100833	0.0983333	0.0952778	0.0986111	0.101389	0.0961111	0.101667	0.103056	0.101944	0.0997222	0.0975	0.100833	0.0966667	0.0983333	0.1025	0.0983333	0.100833	0.104722	0.104444	0.101111	0.0986111	0.104444	0.0980556
99	0	0	0	0	0.000277778	0	0	0	0	0.000277778	0.0025	0.00555556	0.0102778	0.0163889	0.0391667	0.0572222	0.0772222	0.0891667	0.0994444	0.0972222	0.0988889	0.0972222	0.0980556	0.0969444	0.100556	0.100833	0.1025	0.0977778	0.1	0.100556	0.100833	0.0980556	0.0988889	0.101111	0.100556	0.0997222	0.101389	0.0986111	0.0975	0.103889	0.101667
100	0	0	0	0	0	0	0	0.000277778	0.000555556	0.000277778	0.00138889	0.00416667	0.0105556	0.0169444	0.0347222	0.0566667	0.0841667	0.0886111	0.0977778	0.103889	0.1	0.101389	0.0975	0.0994444	0.101944	0.0986111	0.101667	0.0997222	0.102778	0.100556	0.101944	0.0991667	0.0972222	0.1	0.100556	0.0983333	0.100556	0.0983333	0.0969444	0.1025	0.1

## Sheet: Fig_1E
Ripple-locked broadband ERPs [z]
Grand-average ERPs [z]
Time [s]	-0.1	-0.099	-0.098	-0.097	-0.096	-0.095	-0.094	-0.093	-0.092	-0.091	-0.09	-0.089	-0.088	-0.087	-0.086	-0.085	-0.084	-0.083	-0.082	-0.081	-0.08	-0.079	-0.078	-0.077	-0.076	-0.075	-0.074	-0.073	-0.072	-0.071	-0.07	-0.069	-0.068	-0.067	-0.066	-0.065	-0.064	-0.063	-0.062	-0.061	-0.06	-0.059	-0.058	-0.057	-0.056	-0.055	-0.054	-0.053	-0.052
Detector 1	0.676451	0.793203	0.7797	0.677262	0.567774	0.562715	0.742704	1.08051	1.43289	1.63614	1.63537	1.52912	1.47894	1.5624	1.70635	1.75761	1.61958	1.33636	1.06506	0.966203	1.09492	1.36702	1.61472	1.67911	1.4721	0.989328	0.302597	-0.450146	-1.09114	-1.45383	-1.44241	-1.07968	-0.521797	-0.00638202	0.272269	0.28712	0.187039	0.162562	0.28411	0.461162	0.549896	0.492981	0.355907	0.243638	0.207192	0.237697	0.321962	0.468373	0.676728
Detector 2	3.08132	2.75391	1.9426	0.59435	-0.884514	-1.84193	-1.83436	-0.955267	0.22277	1.05564	1.2695	1.09459	1.01228	1.34656	2.01729	2.60946	2.67781	2.06115	0.990401	-0.0744358	-0.744588	-0.919067	-0.786823	-0.646552	-0.684704	-0.867838	-1.02533	-1.04568	-0.993859	-1.02001	-1.15774	-1.25595	-1.14137	-0.823481	-0.500026	-0.367779	-0.452565	-0.605359	-0.616429	-0.328689	0.29292	1.1187	1.86377	2.21353	2.03439	1.50202	1.00642	0.888639	1.20879
Detector 3	-0.0650128	-0.270943	-0.57993	-0.868914	-1.02986	-1.02532	-0.880805	-0.640183	-0.341426	-0.0296535	0.226802	0.35126	0.298279	0.0865784	-0.19759	-0.432021	-0.517199	-0.436184	-0.274795	-0.173643	-0.230212	-0.420277	-0.608086	-0.642567	-0.459749	-0.114862	0.262611	0.545305	0.669775	0.658015	0.58968	0.537328	0.506077	0.431488	0.254302	0.0161104	-0.124238	0.00327822	0.42979	0.988515	1.40791	1.48926	1.23485	0.837923	0.553365	0.543838	0.79329	1.12968	1.34032
Detector 4	0.48842	0.408524	0.256828	0.0619093	-0.137289	-0.295611	-0.369631	-0.332596	-0.189465	0.0262015	0.275612	0.532374	0.773625	0.960663	1.04137	0.978249	0.77288	0.465745	0.124729	-0.160295	-0.290808	-0.203124	0.0780784	0.431251	0.699483	0.780533	0.676666	0.473147	0.271311	0.128073	0.039464	-0.0304275	-0.105066	-0.169336	-0.175923	-0.0778187	0.133075	0.408387	0.664085	0.826526	0.866441	0.797457	0.654329	0.480309	0.326431	0.239356	0.230205	0.253924	0.232868
Detector 5	-1.69798	-1.82695	-1.88859	-1.91369	-1.89109	-1.74584	-1.41064	-0.928553	-0.479496	-0.279782	-0.429607	-0.838486	-1.2792	-1.51316	-1.40875	-1.0075	-0.506308	-0.143279	-0.0419823	-0.127671	-0.192735	-0.0718391	0.210513	0.445059	0.397641	-0.00570278	-0.6197	-1.19117	-1.54426	-1.68521	-1.74595	-1.83247	-1.92684	-1.92469	-1.74802	-1.41446	-1.01525	-0.650709	-0.390534	-0.274995	-0.323589	-0.51857	-0.773215	-0.928977	-0.815476	-0.356659	0.351385	1.07032	1.55306
[truncated: 152 more columns]

## Sheet: Fig_2A
Time series
Time [h]	0.00416667	0.0125	0.0208333	0.0291667	0.0375	0.0458333	0.0541667	0.0625	0.0708333	0.0791667	0.0875	0.0958333	0.104167	0.1125	0.120833	0.129167	0.1375	0.145833	0.154167	0.1625	0.170833	0.179167	0.1875	0.195833	0.204167	0.2125	0.220833	0.229167	0.2375	0.245833	0.254167	0.2625	0.270833	0.279167	0.2875	0.295833	0.304167	0.3125	0.320833	0.329167	0.3375	0.345833	0.354167	0.3625	0.370833	0.379167	0.3875	0.395833	0.404167
Hypnogram	0	0	0	0	0	0	0	0	0	0	0	0	0	0	0	0	0	0	0	0	0	0	0	0	0	0	0	0	0	0	0	0	0	0	0	0	0	0	0	0	0	0	0	0	0	0	0	0	0
Exponent [x]
channelID
1	-3.83114	-3.83331	-3.80042	-3.8097	-3.80587	-3.77042	-3.75519	-3.76323	-3.76505	-3.7414	-3.72089	-3.70845	-3.72338	-3.71664	-3.72385	-3.72853	-3.70734	-3.70201	-3.70203	-3.71359	-3.70659	-3.70061	-3.68043	-3.65989	-3.67525	-3.68557	-3.67625	-3.69391	-3.71656	-3.68839	-3.68302	-3.68342	-3.67774	-3.65586	-3.6502	-3.66815	-3.65878	-3.65412	-3.62904	-3.64404	-3.682	-3.7097	-3.69698	-3.70475	-3.69639	-3.705	-3.72218	-3.71545	-3.70135
2	-4.59341	-4.58929	-4.56321	-4.57319	-4.57355	-4.56849	-4.56678	-4.55206	-4.53038	-4.49917	-4.49691	-4.49835	-4.48153	-4.47187	-4.47615	-4.44815	-4.44084	-4.42103	-4.42662	-4.40595	-4.40361	-4.41713	-4.39635	-4.38238	-4.37361	-4.38248	-4.38018	-4.40898	-4.39472	-4.38573	-4.38732	-4.39413	-4.40689	-4.40566	-4.41345	-4.40023	-4.39209	-4.38623	-4.38933	-4.40101	-4.42363	-4.42023	-4.42248	-4.40838	-4.40395	-4.40617	-4.40657	-4.39675	-4.37504
3	-3.03324	-3.03421	-3.02809	-3.02211	-3.02693	-3.01843	-3.01567	-3.01653	-3.01195	-2.98334	-2.95731	-2.97337	-2.96518	-2.98524	-2.96968	-2.96738	-2.95952	-2.95012	-2.94934	-2.95741	-2.96211	-2.95416	-2.95341	-2.96044	-2.98004	-2.98195	-2.97897	-2.99378	-2.99209	-2.99113	-2.98123	-2.99981	-3.0085	-3.02356	-3.02238	-3.03284	-3.04623	-3.04857	-3.05485	-3.06093	-3.07439	-3.06154	-3.07485	-3.05231	-3.0519	-3.0453	-3.04392	-3.04501	-3.0252
4	-3.10105	-3.09982	-3.08072	-3.10175	-3.09622	-3.10947	-3.12732	-3.1182	-3.09487	-3.09826	-3.10036	-3.13058	-3.12141	-3.1571	-3.10289	-3.12	-3.11834	-3.09452	-3.08739	-3.08868	-3.09375	-3.102	-3.14197	-3.14116	-3.16226	-3.15479	-3.16178	-3.17821	-3.18228	-3.20206	-3.21644	-3.24024	-3.2635	-3.28559	-3.29512	-3.29241	-3.2791	-3.28175	-3.29065	-3.27449	-3.28128	-3.26806	-3.27933	-3.23734	-3.25951	-3.23988	-3.24307	-3.27496	-3.27377
5	-2.91216	-2.90831	-2.91133	-2.90885	-2.91295	-2.91204	-2.92142	-2.92587	-2.92158	-2.92766	-2.94111	-2.94453	-2.94867	-2.95732	-2.96132	-2.96717	-2.97607	-2.97416	-2.96358	-2.96725	-2.95883	-2.9649	-2.97097	-2.9699	-2.96236	-2.97508	-2.97409	-2.97206	-2.97006	-2.98346	-2.96829	-2.98133	-2.99229	-2.98696	-2.97552	-2.97875	-2.97882	-2.97547	-2.97646	-2.96206	-2.95201	-2.94465	-2.94385	-2.95055	-2.96027	-2.95521	-2.94821	-2.95695	-2.96887
6	-3.06359	-3.05876	-3.06069	-3.05284	-3.06202	-3.06625	-3.08833	-3.09705	-3.1007	-3.10219	-3.1003	-3.09838	-3.11366	-3.11024	-3.10296	-3.11899	-3.11959	-3.12318	-3.11539	-3.10808	-3.10694	-3.11369	-3.12604	-3.14155	-3.15154	-3.16032	-3.15785	-3.15832	-3.15585	-3.15948	-3.14214	-3.16684	-3.15633	-3.16165	-3.14505	-3.15094	-3.14186	-3.14343	-3.13622	-3.12221	-3.11388	-3.09954	-3.10418	-3.10514	-3.11575	-3.09147	-3.0972	-3.1131	-3.11912
7	-4.41386	-4.39742	-4.3766	-4.36877	-4.38491	-4.36122	-4.3706	-4.37624	-4.37448	-4.35943	-4.29676	-4.30234	-4.27518	-4.25534	-4.24557	-4.24496	-4.23267	-4.21758	-4.22772	-4.2076	-4.20342	-4.19537	-4.19425	-4.1776	-4.17299	-4.16443	-4.15504	-4.16684	-4.15046	-4.15411	-4.15913	-4.18345	-4.19365	-4.22938	-4.23914	-4.25289	-4.24807	-4.25693	-4.26781	-4.26002	-4.28776	-4.25691	-4.26434	-4.24844	-4.2386	-4.22567	-4.21997	-4.24182	-4.22635
8	-4.57435	-4.55631	-4.53498	-4.51644	-4.51415	-4.49895	-4.51434	-4.51653	-4.50168	-4.47665	-4.39771	-4.38651	-4.37517	-4.34947	-4.33079	-4.3208	-4.30893	-4.30359	-4.30276	-4.29275	-4.30645	-4.30406	-4.30154	-4.28916	-4.28729	-4.28081	-4.259	-4.26289	-4.24022	-4.2236	-4.22876	-4.26657	-4.29232	-4.32602	-4.34585	-4.36526	-4.36579	-4.36118	-4.38347	-4.38116	-4.40843	-4.37601	-4.37754	-4.36992	-4.37087	-4.35957	-4.3421	-4.36076	-4.35895
9	-3.69272	-3.70562	-3.70868	-3.69742	-3.67439	-3.68668	-3.70237	-3.69497	-3.70865	-3.71041	-3.69113	-3.67729	-3.66395	-3.66121	-3.68342	-3.67818	-3.64918	-3.65038	-3.65762	-3.6641	-3.65479	-3.68367	-3.67542	-3.65579	-3.62945	-3.6565	-3.62927	-3.65185	-3.64728	-3.64401	-3.64351	-3.62882	-3.62179	-3.63515	-3.65086	-3.62827	-3.60927	-3.59642	-3.62165	-3.62799	-3.65265	-3.66085	-3.66733	-3.67132	-3.66248	-3.66841	-3.68533	-3.67949	-3.66281
10	-3.25154	-3.25852	-3.24878	-3.25952	-3.26046	-3.2564	-3.26103	-3.25356	-3.25137	-3.24987	-3.26366	-3.26248	-3.25875	-3.25093	-3.26656	-3.26202	-3.25509	-3.24189	-3.25449	-3.25965	-3.23649	-3.25008	-3.24139	-3.24097	-3.25961	-3.27428	-3.27017	-3.26871	-3.28105	-3.27952	-3.26993	-3.25708	-3.2684	-3.2692	-3.26168	-3.27648	-3.26877	-3.27025	-3.28397	-3.28452	-3.28502	-3.27288	-3.27488	-3.28141	-3.26395	-3.25725	-3.25647	-3.26815	-3.26064
11	-3.76111	-3.77721	-3.76827	-3.76726	-3.77299	-3.78073	-3.79023	-3.80277	-3.79453	-3.78207	-3.78298	-3.78734	-3.78916	-3.79498	-3.80435	-3.81138	-3.80911	-3.80243	-3.80873	-3.81105	-3.81262	-3.81919	-3.82747	-3.83592	-3.83933	-3.84733	-3.8431	-3.84617	-3.84073	-3.83432	-3.83003	-3.80524	-3.81723	-3.82057	-3.81502	-3.81588	-3.8227	-3.82754	-3.83798	-3.84913	-3.85845	-3.84988	-3.83414	-3.83442	-3.82379	-3.82668	-3.82609	-3.82946	-3.82149
12	-3.4734	-3.47723	-3.47211	-3.47593	-3.48579	-3.4897	-3.48366	-3.473	-3.47047	-3.46134	-3.45055	-3.47312	-3.46302	-3.45655	-3.45587	-3.45564	-3.44899	-3.43877	-3.42063	-3.41124	-3.39128	-3.39086	-3.41563	-3.41114	-3.40284	-3.38742	-3.39148	-3.36693	-3.35827	-3.35979	-3.35173	-3.33703	-3.34489	-3.3735	-3.35773	-3.35108	-3.36478	-3.36487	-3.3668	-3.37006	-3.39047	-3.37426	-3.37194	-3.36435	-3.35405	-3.34398	-3.35762	-3.38191	-3.37216
13	-2.84173	-2.83249	-2.8345	-2.852	-2.84629	-2.84361	-2.83178	-2.82903	-2.82075	-2.82508	-2.84127	-2.84929	-2.86122	-2.86314	-2.87072	-2.87979	-2.88967	-2.87831	-2.85996	-2.8446	-2.83785	-2.8355	-2.82247	-2.80649	-2.80439	-2.80546	-2.8111	-2.80088	-2.80688	-2.77913	-2.75558	-2.74697	-2.74351	-2.7325	-2.73176	-2.74331	-2.74846	-2.74305	-2.74625	-2.75067	-2.72615	-2.73358	-2.73817	-2.73498	-2.74126	-2.71836	-2.71895	-2.71588	-2.74631
14	-4.16692	-4.16723	-4.17821	-4.19138	-4.1982	-4.14436	-4.15663	-4.15188	-4.16194	-4.14877	-4.12175	-4.13517	-4.13564	-4.15454	-4.18903	-4.20394	-4.2036	-4.22687	-4.20788	-4.1983	-4.19512	-4.21745	-4.22044	-4.19754	-4.18634	-4.18965	-4.21786	-4.21413	-4.21621	-4.19584	-4.1801	-4.19603	-4.21648	-4.22331	-4.22565	-4.27488	-4.28684	-4.28831	-4.27768	-4.27977	-4.30907	-4.28571	-4.29479	-4.26544	-4.24717	-4.22815	-4.22093	-4.21146	-4.24303
15	-4.5454	-4.52764	-4.5102	-4.48991	-4.50515	-4.48292	-4.48595	-4.50996	-4.50916	-4.49459	-4.42855	-4.41663	-4.38338	-4.39825	-4.37469	-4.40353	-4.39631	-4.3791	-4.38058	-4.37722	-4.37801	-4.39232	-4.39307	-4.38845	-4.40224	-4.38939	-4.37658	-4.38193	-4.38311	-4.39593	-4.41072	-4.44403	-4.47254	-4.49999	-4.50196	-4.53834	-4.53841	-4.55902	-4.55863	-4.56369	-4.59558	-4.59026	-4.59143	-4.55273	-4.54961	-4.52175	-4.51895	-4.5425	-4.53068
Experimental - ripple density [Hz]
channelID
1	0.0111111	0.01	0.01	0.00777778	0.00888889	0.01	0.01	0.01	0.01	0.0111111	0.0111111	0.0111111	0.01	0.01	0.01	0.0111111	0.0111111	0.0111111	0.0111111	0.0111111	0.0122222	0.0122222	0.0122222	0.0111111	0.0111111	0.0111111	0.0111111	0.0111111	0.01	0.01	0.00888889	0.00888889	0.01	0.01	0.01	0.01	0.0111111	0.0111111	0.0111111	0.01	0.01	0.00888889	0.00888889	0.01	0.01	0.01	0.01	0.0111111	0.0111111
2	0.00888889	0.00888889	0.00888889	0.00777778	0.00777778	0.00888889	0.01	0.01	0.00888889	0.00888889	0.00777778	0.00777778	0.00777778	0.00777778	0.00888889	0.00888889	0.0111111	0.0111111	0.0111111	0.0111111	0.0111111	0.0111111	0.0111111	0.0122222	0.0111111	0.0111111	0.0111111	0.01	0.0122222	0.0111111	0.0111111	0.0111111	0.01	0.01	0.01	0.00888889	0.00888889	0.01	0.0122222	0.0133333	0.0144444	0.0144444	0.0155556	0.0155556	0.0155556	0.0155556	0.0133333	0.0144444	0.0155556
3	0.00888889	0.0111111	0.0111111	0.01	0.0111111	0.0111111	0.0111111	0.0111111	0.0111111	0.0111111	0.0122222	0.0122222	0.0122222	0.0133333	0.0133333	0.0133333	0.0144444	0.0155556	0.0144444	0.0144444	0.0144444	0.0133333	0.0133333	0.0144444	0.0144444	0.0144444	0.0144444	0.0144444	0.0155556	0.0155556	0.0144444	0.0133333	0.0133333	0.0133333	0.0122222	0.0122222	0.0122222	0.0122222	0.0122222	0.0111111	0.0122222	0.0133333	0.0144444	0.0133333	0.0155556	0.0155556	0.0133333	0.0122222	0.0133333
4	0.00444444	0.00555556	0.00555556	0.00555556	0.00555556	0.00555556	0.00555556	0.00444444	0.00444444	0.00444444	0.00444444	0.00444444	0.00444444	0.00333333	0.00444444	0.00666667	0.00666667	0.00666667	0.00666667	0.00777778	0.00777778	0.00777778	0.00666667	0.00666667	0.00666667	0.00666667	0.00666667	0.00666667	0.00777778	0.00777778	0.00666667	0.00555556	0.00555556	0.00555556	0.00555556	0.00555556	0.00666667	0.00666667	0.00666667	0.00666667	0.00666667	0.00666667	0.00666667	0.00666667	0.00555556	0.00333333	0.00333333	0.00333333	0.00444444
5	0.00222222	0.00222222	0.00222222	0.00222222	0.00222222	0.00222222	0.00222222	0.00333333	0.00333333	0.00333333	0.00333333	0.00333333	0.00333333	0.00333333	0.00333333	0.00333333	0.00222222	0.00222222	0.00222222	0.00222222	0.00222222	0.00222222	0.00333333	0.00333333	0.00444444	0.00444444	0.00444444	0.00444444	0.00333333	0.00444444	0.00444444	0.00444444	0.00444444	0.00444444	0.00444444	0.00444444	0.00444444	0.00444444	0.00444444	0.00444444	0.00444444	0.00444444	0.00444444	0.00444444	0.00555556	0.00555556	0.00555556	0.00555556	0.00555556
6	0.00777778	0.00777778	0.00777778	0.00777778	0.00777778	0.00777778	0.00777778	0.00888889	0.00888889	0.00888889	0.01	0.01	0.00888889	0.00888889	0.00888889	0.00888889	0.00888889	0.00888889	0.01	0.01	0.01	0.00888889	0.00888889	0.00888889	0.01	0.0111111	0.0111111	0.0122222	0.0133333	0.0122222	0.0111111	0.0111111	0.0111111	0.0111111	0.0111111	0.0111111	0.0122222	0.0111111	0.01	0.01	0.00888889	0.00888889	0.00888889	0.00888889	0.01	0.01	0.0111111	0.0133333	0.0122222
7	0.00222222	0.00111111	0.00111111	0.00111111	0.00111111	0.00111111	0.00111111	0.00111111	0.00111111	0.00111111	0.00111111	0.00111111	0.00111111	0.00222222	0.00222222	0.00111111	0.00111111	0.00111111	0.00111111	0.00111111	0.00111111	0.00111111	0.00111111	0.00222222	0.00222222	0.00222222	0.00222222	0.00333333	0.00333333	0.00333333	0.00444444	0.00444444	0.00444444	0.00444444	0.00444444	0.00444444	0.00444444	0.00444444	0.00444444	0.00444444	0.00444444	0.00444444	0.00444444	0.00333333	0.00333333	0.00333333	0.00333333	0.00333333	0.00333333
8	0.00111111	0.00222222	0.00333333	0.00333333	0.00444444	0.00444444	0.00444444	0.00444444	0.00444444	0.00444444	0.00444444	0.00444444	0.00444444	0.00444444	0.00444444	0.00333333	0.00333333	0.00333333	0.00333333	0.00333333	0.00333333	0.00333333	0.00333333	0.00333333	0.00333333	0.00333333	0.00333333	0.00333333	0.00333333	0.00333333	0.00333333	0.00222222	0.00111111	0.00111111	0	0	0	0	0	0	0	0	0	0.00111111	0.00111111	0.00111111	0.00111111	0.00111111	0.00111111
9	0.01	0.01	0.01	0.0111111	0.01	0.0111111	0.0111111	0.0122222	0.0133333	0.0133333	0.0144444	0.0144444	0.0144444	0.0144444	0.0144444	0.0155556	0.0144444	0.0155556	0.0155556	0.0155556	0.0155556	0.0155556	0.0155556	0.0144444	0.0155556	0.0155556	0.0144444	0.0133333	0.0122222	0.0122222	0.0122222	0.0122222	0.0133333	0.0122222	0.0122222	0.0111111	0.0122222	0.0111111	0.01	0.01	0.00888889	0.01	0.01	0.01	0.0122222	0.0111111	0.0111111	0.01	0.01
10	0.0255556	0.0244444	0.0244444	0.0266667	0.0266667	0.0266667	0.0244444	0.0244444	0.0255556	0.0244444	0.0222222	0.0244444	0.0244444	0.0266667	0.0288889	0.0288889	0.0277778	0.0277778	0.0288889	0.0277778	0.0266667	0.0277778	0.0255556	0.0255556	0.0266667	0.0277778	0.0277778	0.0277778	0.0277778	0.0277778	0.03	0.03	0.03	0.0288889	0.0288889	0.0288889	0.0288889	0.0277778	0.0266667	0.0266667	0.0277778	0.0255556	0.0244444	0.0222222	0.02	0.0211111	0.0211111	0.0211111	0.0222222
11	0.00888889	0.00888889	0.01	0.01	0.01	0.0111111	0.0111111	0.0122222	0.0133333	0.0133333	0.0133333	0.0133333	0.0133333	0.0133333	0.0133333	0.0133333	0.0133333	0.0122222	0.0122222	0.0122222	0.0122222	0.0122222	0.0122222	0.0122222	0.0122222	0.0122222	0.0122222	0.01	0.0111111	0.0111111	0.0111111	0.0111111	0.01	0.0111111	0.01	0.00888889	0.01	0.00777778	0.00666667	0.00666667	0.00666667	0.00666667	0.00666667	0.00555556	0.00666667	0.00555556	0.00555556	0.00555556	0.00555556
12	0.00555556	0.00555556	0.00555556	0.00555556	0.00555556	0.00666667	0.00666667	0.00666667	0.00666667	0.00777778	0.00777778	0.00777778	0.00888889	0.00888889	0.00888889	0.00777778	0.00666667	0.00666667	0.00666667	0.00666667	0.00666667	0.00666667	0.00666667	0.00666667	0.00666667	0.00666667	0.00777778	0.00777778	0.00888889	0.00888889	0.00888889	0.01	0.0111111	0.01	0.01	0.00888889	0.00888889	0.00777778	0.00777778	0.00777778	0.00666667	0.00666667	0.00555556	0.00555556	0.00666667	0.00777778	0.00777778	0.00888889	0.00888889
13	0.00888889	0.01	0.01	0.01	0.00888889	0.01	0.01	0.0111111	0.0111111	0.0111111	0.0111111	0.0111111	0.0111111	0.0122222	0.0111111	0.0111111	0.0111111	0.00888889	0.00888889	0.01	0.0111111	0.0133333	0.0133333	0.0133333	0.0144444	0.0144444	0.0155556	0.0144444	0.0144444	0.0144444	0.0144444	0.0144444	0.0144444	0.0144444	0.0155556	0.0144444	0.0155556	0.0144444	0.0144444	0.0144444	0.0144444	0.0155556	0.0155556	0.0144444	0.0144444	0.0144444	0.0133333	0.0144444	0.0144444
14	0.00444444	0.00555556	0.00555556	0.00666667	0.00555556	0.00777778	0.00777778	0.00777778	0.00666667	0.00666667	0.00666667	0.00666667	0.00555556	0.00555556	0.00555556	0.00555556	0.00666667	0.00666667	0.00777778	0.00777778	0.00888889	0.00888889	0.01	0.01	0.01	0.01	0.01	0.01	0.00888889	0.00888889	0.00888889	0.00888889	0.00888889	0.00777778	0.00777778	0.00555556	0.00555556	0.00555556	0.00555556	0.00666667	0.00777778	0.00888889	0.00888889	0.01	0.01	0.01	0.01	0.0111111	0.01
15	0.00888889	0.00888889	0.00888889	0.00888889	0.00888889	0.00888889	0.00888889	0.00888889	0.00777778	0.00777778	0.00777778	0.00777778	0.00777778	0.00777778	0.00777778	0.00888889	0.01	0.0111111	0.0111111	0.01	0.01	0.0111111	0.0111111	0.0122222	0.0122222	0.0122222	0.0122222	0.0122222	0.0122222	0.0122222	0.0111111	0.0111111	0.0111111	0.0122222	0.0122222	0.0122222	0.0133333	0.0122222	0.0122222	0.0133333	0.0144444	0.0166667	0.0166667	0.0155556	0.0155556	0.0144444	0.0133333	0.0133333	0.0133333
Simulated - ripple density [Hz]
channelID
1	0	0	0	0	0	0	0	0	0	0	0	0	0	0	0	0	0	0	0	0	0	0	0	0	0	0	0	0	0	0	0	0	0	0	0	0	0	0	0	0	0	0	0	0	0	0	0	0	0
2	0	0	0	0	0	0	0	0	0	0	0	0	0	0	0	0	0	0	0	0	0	0	0	0	0	0	0	0	0	0	0	0	0	0	0	0	0	0	0	0	0	0	0	0	0	0	0	0	0
3	0	0	0	0	0	0	0	0	0	0	0	0	0	0	0	0	0	0	0	0	0	0	0	0	0	0	0	0	0	0	0	0	0	0	0	0	0	0	0	0	0	0	0	0	0	0	0	0	0
4	0	0	0	0	0	0	0	0	0	0	0	0	0	0	0	0	0	0.00111111	0.00111111	0.00111111	0.00111111	0.00111111	0.00111111	0.00111111	0.00111111	0.00111111	0.00111111	0.00111111	0.00111111	0.00111111	0.00111111	0.00111111	0.00111111	0.00111111	0.00111111	0.00111111	0.00111111	0.00111111	0.00111111	0.00111111	0.00111111	0.00111111	0.00111111	0.00111111	0.00111111	0.00111111	0.00111111	0	0
5	0	0	0	0	0	0	0	0	0	0	0	0	0	0	0	0	0	0	0	0	0	0	0	0	0	0	0	0	0	0	0	0	0	0	0	0	0	0	0	0	0	0	0	0	0	0	0	0	0
6	0	0	0	0	0	0	0	0	0	0	0	0	0	0	0	0	0	0	0	0	0	0	0	0	0	0	0	0	0	0	0	0	0	0	0	0	0	0	0	0	0	0	0	0	0	0	0	0	0
7	0	0	0	0	0	0	0	0	0	0	0	0	0	0	0	0	0	0	0	0	0	0	0	0	0	0	0	0	0	0	0	0	0	0	0	0	0	0	0	0	0	0	0	0	0	0	0	0	0
8	0	0	0	0	0	0	0	0	0	0	0	0	0	0	0	0	0	0	0	0	0	0	0	0	0	0	0	0	0	0	0	0	0	0	0	0	0	0	0	0	0	0	0	0	0	0	0	0	0
9	0	0	0	0	0	0	0	0	0	0	0	0	0	0	0	0	0	0	0	0	0	0	0	0	0	0	0	0	0	0	0	0	0	0	0	0	0	0	0	0	0	0	0	0	0	0	0	0	0
10	0	0	0	0	0	0	0	0	0	0	0	0	0	0	0	0	0	0	0	0	0	0	0	0	0	0	0	0	0	0	0	0	0	0	0	0	0	0	0	0	0	0	0	0	0	0	0	0	0
11	0	0	0	0	0	0	0	0	0	0	0	0	0	0	0	0	0	0	0	0	0	0	0	0	0	0	0	0	0	0	0	0	0	0	0	0	0	0	0	0	0	0	0	0	0	0	0	0	0
12	0	0	0	0	0	0	0	0	0	0	0	0	0	0	0	0	0	0	0	0	0	0	0	0	0	0	0	0	0	0	0	0	0	0	0	0	0	0	0	0	0	0	0	0	0	0	0	0	0
13	0	0	0	0	0	0	0	0	0	0	0	0	0	0	0	0	0	0	0	0	0	0	0	0	0	0	0	0	0	0	0.00444444	0.00444444	0.00444444	0.00444444	0.00444444	0.00444444	0.00444444	0.00444444	0.00444444	0.00444444	0.00444444	0.00444444	0.00444444	0.00444444	0.00444444	0.00444444	0.00444444	0.00444444	0.00444444
14	0	0	0	0	0	0	0	0	0	0	0	0	0	0	0	0	0	0	0	0	0	0	0	0	0	0	0	0	0	0	0	0	0	0	0	0	0	0	0	0	0	0	0	0	0	0	0	0	0
15	0	0	0	0	0	0	0	0	0	0	0	0	0	0	0	0	0	0	0	0	0	0	0	0	0	0	0	0	0	0	0	0	0	0	0	0	0	0	0	0	0	0	0	0	0	0	0	0	0
[truncated: 672 more columns]

## Sheet: Fig_2C_Top
Power spectra - Single subject, single channel
Frequency [Hz]	Wake [z]	SWS [z]
2	1.52558	2.37605
2.4	1.51293	2.36541
2.8	1.49694	2.34484
3.4	1.4633	2.26056
4	1.28261	2.09565
4.8	0.944991	1.68586
5.7	0.761715	1.19759
6.7	0.557238	0.845306
8	0.278128	0.517288
9.5	-0.0278281	0.171775
11.3	-0.282919	-0.244928
13.5	-0.467839	-0.563439
16	-0.625012	-0.804264
19	-0.780095	-1.02205
22.6	-0.969334	-1.21418
26.9	-1.24258	-1.41151
32	-1.54588	-1.6252
38.1	-1.79114	-1.84485
45.3	-2.00086	-2.05857
53.8	-2.18561	-2.2672
64	-2.34588	-2.49726
76.1	-2.50661	-2.75887
90.5	-2.66425	-3.0075
107.6	-2.7581	-3.2448
128	-3.07638	-3.46418

## Sheet: Fig_2C_Bottom
Power spectra - SWS [z]
Frequency [Hz]	2	2.4	2.8	3.4	4	4.8	5.7	6.7	8	9.5	11.3	13.5	16	19	22.6	26.9	32	38.1	45.3	53.8	64	76.1	90.5	107.6	128
MTL
channelID
1	1.4682	1.45984	1.4455	1.40073	1.2533	0.98042	0.828413	0.713021	0.563502	0.363663	0.158565	-0.0403843	-0.225018	-0.417837	-0.578886	-0.728004	-0.866342	-1.00984	-1.14825	-1.28198	-1.43152	-1.59578	-1.78434	-1.99433	-2.28115
2	1.9371	1.93091	1.92069	1.87785	1.67039	1.1518	0.916222	0.744606	0.553264	0.346267	0.122829	-0.090932	-0.264027	-0.41459	-0.559424	-0.703789	-0.853636	-1.00853	-1.15719	-1.31296	-1.47693	-1.66998	-1.86563	-2.0963	-2.3868
3	2.53118	2.52738	2.51882	2.46457	2.23976	1.52573	1.03595	0.762997	0.488579	0.212106	-0.063267	-0.280561	-0.444976	-0.583069	-0.711471	-0.853907	-1.0185	-1.172	-1.34023	-1.50228	-1.69025	-1.88414	-2.08659	-2.33089	-2.62365
4	2.17651	2.16988	2.15707	2.09651	1.89557	1.35031	0.956058	0.697637	0.419472	0.139991	-0.128344	-0.348461	-0.519896	-0.67001	-0.817283	-0.965773	-1.13024	-1.30032	-1.46418	-1.63705	-1.82469	-2.03469	-2.26242	-2.53154	-2.82552
5	2.4275	2.42187	2.40936	2.3379	2.13749	1.55088	0.983194	0.640071	0.303651	-0.00910524	-0.301086	-0.525271	-0.70982	-0.88297	-1.06052	-1.23794	-1.41777	-1.58865	-1.76291	-1.93913	-2.11362	-2.32794	-2.5468	-2.81779	-3.0721
6	1.92203	1.91575	1.90371	1.82928	1.64982	1.17308	0.816538	0.626722	0.43388	0.21401	-0.0048843	-0.198577	-0.387045	-0.565296	-0.730716	-0.890022	-1.04608	-1.19328	-1.34241	-1.49536	-1.6636	-1.84202	-2.07227	-2.32576	-2.61186
7	1.77003	1.76287	1.75065	1.7006	1.49939	1.00548	0.722434	0.510423	0.29208	0.0800541	-0.119853	-0.309502	-0.481061	-0.643518	-0.81201	-0.982811	-1.15136	-1.31502	-1.48263	-1.65718	-1.86894	-2.07661	-2.30884	-2.57313	-2.86381
8	2.02943	2.01251	1.97843	1.89252	1.77399	1.54249	1.15791	0.910811	0.739105	0.591582	0.420671	0.200326	-0.103759	-0.38475	-0.638985	-0.897395	-1.14753	-1.3551	-1.51074	-1.67767	-1.93871	-2.05523	-2.3054	-2.61927	-2.93122
9	1.89747	1.87781	1.84376	1.75953	1.65563	1.45911	1.13531	0.881296	0.660501	0.464281	0.271245	0.0401125	-0.171734	-0.401079	-0.616834	-0.79153	-1.0053	-1.26323	-1.51362	-1.72998	-2.06334	-2.25199	-2.52281	-2.85098	-3.17611
10	1.5718	1.55058	1.52009	1.45839	1.38789	1.26674	1.09321	0.929338	0.736586	0.559603	0.397425	0.209655	-0.00556115	-0.260838	-0.526475	-0.7624	-0.965916	-1.13418	-1.29502	-1.48509	-1.82611	-2.07284	-2.39398	-2.678	-2.94512
11	1.86211	1.83933	1.80463	1.73013	1.64535	1.49183	1.24526	1.01936	0.785635	0.566177	0.339046	0.0961119	-0.126836	-0.346825	-0.564814	-0.763536	-0.930405	-1.06706	-1.20853	-1.39407	-1.74971	-2.0017	-2.33428	-2.64615	-2.94985
12	1.4839	1.46561	1.43961	1.3829	1.27555	1.08622	0.891884	0.708241	0.520674	0.333894	0.108344	-0.141559	-0.367363	-0.623519	-0.873204	-1.09939	-1.30218	-1.49121	-1.69299	-1.88987	-2.08858	-2.25366	-2.70321	-3.04781	-3.33596
13	1.61693	1.60139	1.57573	1.51921	1.37865	1.12567	0.880293	0.68833	0.531016	0.419456	0.321133	0.188517	0.0414985	-0.130303	-0.352941	-0.593919	-0.833313	-1.07187	-1.29174	-1.50017	-1.84003	-2.08348	-2.47499	-2.85878	-3.18639
14	1.97243	1.95412	1.9289	1.8688	1.76112	1.56136	1.37006	1.17329	0.962727	0.786365	0.624294	0.474816	0.323853	0.123907	-0.0593323	-0.236488	-0.405913	-0.567785	-0.722451	-0.892945	-1.17992	-1.37741	-1.67964	-1.99417	-2.33123
15	2.29894	2.27994	2.25408	2.1953	2.08462	1.88392	1.6839	1.4785	1.26272	1.05751	0.87316	0.709708	0.543049	0.27904	0.0475685	-0.142034	-0.323421	-0.496528	-0.633818	-0.764022	-1.05384	-1.2702	-1.58464	-1.93038	-2.30261
16	1.87427	1.86094	1.84014	1.78022	1.65205	1.40536	1.21202	1.05876	0.896511	0.759188	0.637415	0.492904	0.339933	0.11155	-0.254732	-0.489628	-0.648981	-0.963405	-1.26744	-1.4816	-1.70151	-1.86488	-2.16555	-2.52251	-2.79092
17	1.50163	1.48889	1.46999	1.40793	1.28148	1.02796	0.842274	0.677992	0.494541	0.324023	0.139271	-0.0693988	-0.275317	-0.490451	-0.729078	-0.955498	-1.15192	-1.31595	-1.48707	-1.69518	-1.97788	-2.19944	-2.50323	-2.80807	-3.04683
18	1.20682	1.19837	1.18551	1.14522	0.936821	0.455744	0.194449	-0.00681731	-0.224365	-0.398087	-0.425349	-0.534375	-0.61853	-1.1011	-1.37436	-1.44109	-1.58441	-1.82174	-1.89866	-1.99702	-2.07822	-2.28144	-2.62696	-2.84584	-3.05425
19	1.92795	1.90853	1.88205	1.82507	1.7027	1.47918	1.26577	1.02586	0.703129	0.522882	0.752372	0.728676	0.702069	0.0793492	-0.401631	-0.536481	-0.7692	-1.20498	-1.36411	-1.52534	-1.71781	-1.94854	-2.29491	-2.62007	-2.89069
20	1.91511	1.88952	1.86085	1.81172	1.71697	1.56018	1.39685	1.12665	0.722626	0.435796	0.495611	0.459604	0.417658	-0.0695879	-0.466704	-0.469766	-0.620943	-0.966119	-1.09106	-1.21713	-1.37773	-1.54738	-2.01357	-2.44721	-2.79348
21	0.920651	0.914546	0.905818	0.879208	0.639151	0.0293244	-0.222281	-0.441332	-0.663647	-0.842745	-0.843053	-0.911038	-0.96967	-1.40097	-1.7313	-1.73306	-1.87705	-2.20891	-2.34062	-2.4571	-2.56603	-2.68173	-3.18753	-3.6419	-3.92555
22	1.19337	1.17382	1.14946	1.09244	0.985085	0.796448	0.615852	0.415118	0.177218	-0.0135937	-0.1682	-0.353661	-0.496425	-0.724563	-0.951751	-1.16904	-1.38469	-1.57993	-1.73951	-1.90477	-1.41775	-2.26532	-2.59415	-2.95903	-3.24117
23	1.19476	1.17851	1.15167	1.08216	0.966975	0.742668	0.505912	0.29979	0.107405	-0.0565478	-0.104511	-0.192533	-0.279896	-0.59298	-0.885853	-0.94547	-1.08726	-1.37329	-1.49857	-1.59996	-1.7058	-1.86018	-2.24205	-2.80962	-3.18605
24	1.84364	1.82419	1.79471	1.73564	1.61899	1.41305	1.18293	0.952169	0.72299	0.530916	0.400301	0.248925	0.108701	-0.216931	-0.524355	-0.753579	-0.925253	-1.04644	-1.12614	-1.20866	-1.34826	-1.53495	-1.8401	-2.3132	-2.68311
25	1.96206	1.94183	1.91249	1.83827	1.75232	1.59234	1.37962	1.16146	0.799016	0.536023	0.332681	0.104436	-0.0858685	-0.39541	-0.585894	-0.725757	-0.862385	-0.974096	-1.06155	-1.18615	-1.36771	-1.63598	-1.94159	-2.33732	-2.67059
26	2.00732	1.98446	1.95124	1.87859	1.78725	1.61529	1.3773	1.12332	0.833288	0.602675	0.407578	0.201189	0.026349	-0.24577	-0.461489	-0.648837	-0.832925	-0.961212	-1.05335	-1.20365	-1.4164	-1.7008	-2.05284	-2.4592	-2.83798
27	1.91582	1.89466	1.86461	1.80397	1.6949	1.5014	1.28005	1.04922	0.755674	0.471768	0.354778	0.21593	0.11515	-0.343808	-0.785596	-0.988377	-1.16904	-1.3509	-1.45049	-1.53224	-1.62932	-1.86363	-2.22106	-2.74832	-3.18724
28	2.31547	2.29647	2.27102	2.20748	2.08032	1.83673	1.59745	1.33298	1.06603	0.867521	0.746357	0.627345	0.49015	0.175055	-0.0599272	-0.280449	-0.50538	-0.710311	-0.924803	-1.11799	-1.40358	-1.59445	-1.92058	-2.21735	-2.50954
29	2.27631	2.25749	2.23074	2.15547	2.02632	1.75289	1.45897	1.13416	0.812292	0.62347	0.507833	0.404768	0.292249	0.144314	-0.0560138	-0.319378	-0.608197	-0.916672	-1.2188	-1.42553	-1.59796	-1.60587	-1.98171	-2.42054	-2.76793
30	2.62995	2.60563	2.57245	2.50476	2.40018	2.20146	1.96358	1.64359	1.22867	0.96713	0.778731	0.636436	0.51823	0.387662	0.246373	0.080677	-0.149786	-0.426619	-0.705439	-1.03935	-1.25686	-1.30281	-1.52145	-1.99218	-2.3567
31	1.73256	1.72467	1.70759	1.64685	1.47119	1.0773	0.771458	0.586927	0.415887	0.259463	0.0820334	-0.0887923	-0.305469	-0.686595	-0.964598	-1.25795	-1.53077	-1.7676	-1.95206	-2.11629	-2.37804	-2.56122	-2.89184	-3.13929	-3.38049
32	2.13923	2.12203	2.09555	2.0191	1.90408	1.66321	1.4149	1.18791	0.956647	0.812584	0.6883	0.562238	0.411553	0.190875	-0.0744386	-0.368748	-0.688422	-1.02211	-1.31889	-1.55356	-1.80009	-1.90994	-2.15287	-2.38216	-2.55015
33	1.10931	1.102	1.0893	1.0208	0.845515	0.401998	0.103971	-0.0630773	-0.217595	-0.372	-0.593252	-0.849713	-1.08545	-1.33377	-1.57653	-1.84233	-2.14045	-2.45054	-2.72271	-2.94663	-3.1931	-3.35104	-3.61786	-3.8087	-3.98124
34	0.985936	0.976624	0.960222	0.892309	0.742518	0.410558	0.163892	0.0088319	-0.120199	-0.230855	-0.43379	-0.714649	-0.972882	-1.24454	-1.50172	-1.74175	-1.95204	-2.14382	-2.30642	-2.47621	-2.7027	-2.94494	-3.16185	-3.35061	-3.58246
35	1.73412	1.71895	1.69531	1.61668	1.49214	1.22194	0.958528	0.706082	0.398453	0.193019	0.00876367	-0.146017	-0.456143	-0.735627	-0.903758	-1.09945	-1.31579	-1.46029	-1.60423	-1.79352	-2.06842	-2.37174	-2.67815	-2.97528	-3.26829
36	2.01665	2.00043	1.97284	1.88104	1.776	1.53525	1.24676	0.997124	0.71444	0.487238	0.27545	0.0814284	-0.230395	-0.448234	-0.614155	-0.801309	-0.985959	-1.13145	-1.28151	-1.43472	-1.69687	-2.02896	-2.36172	-2.6919	-3.01289
37	1.65436	1.62965	1.59594	1.53732	1.458	1.32289	1.13338	0.911612	0.691032	0.48065	0.238895	0.016759	-0.188222	-0.42463	-0.691467	-0.971347	-1.24616	-1.48533	-1.68666	-1.89942	-2.09973	-2.29737	-2.51468	-2.73856	-3.03491
38	2.3589	2.31738	2.26803	2.19196	2.12716	2.00755	1.72472	1.27087	0.774433	0.33854	-0.0228831	-0.345749	-0.608926	-0.835694	-1.048	-1.26737	-1.47768	-1.68192	-1.87765	-2.07362	-2.23167	-2.40077	-2.64057	-2.91269	-3.18035
39	1.6376	1.62478	1.60631	1.55495	1.43284	1.21734	1.05201	0.904533	0.704562	0.499527	0.291752	0.0948971	-0.0957093	-0.297714	-0.50535	-0.710322	-0.901916	-1.05643	-1.25072	-1.47088	-1.62542	-1.8397	-2.13198	-2.40143	-2.69854
40	1.98811	1.95821	1.91732	1.83632	1.74666	1.57472	1.26989	0.891534	0.520451	0.119207	-0.220971	-0.507717	-0.754927	-1.01482	-1.26742	-1.5306	-1.78857	-2.02958	-2.2456	-2.43069	-2.60626	-2.71632	-2.93166	-3.20123	-3.47676
41	1.50756	1.47034	1.41743	1.34096	1.27432	1.15279	0.855572	0.473097	0.096342	-0.28853	-0.662725	-1.02514	-1.3609	-1.66054	-1.92609	-2.19224	-2.44208	-2.66984	-2.84978	-3.02027	-3.16393	-3.32054	-3.46217	-3.61386	-3.85884
42	2.28539	2.26432	2.23251	2.15755	2.06353	1.88626	1.64343	1.39492	1.03592	0.685027	0.383956	0.135975	-0.0623299	-0.245611	-0.435066	-0.63104	-0.810219	-0.967983	-1.10776	-1.24073	-1.5222	-1.6307	-1.85636	-2.22115	-2.62312
43	1.75193	1.73189	1.70532	1.63954	1.54024	1.3565	1.15922	0.95492	0.707164	0.508714	0.372131	0.242772	0.112623	-0.0955825	-0.371312	-0.68215	-0.944431	-1.15815	-1.27783	-1.35584	-1.61401	-1.84859	-2.15745	-2.46552	-2.7543
44	1.37938	1.36017	1.3346	1.27273	1.14253	0.893085	0.654204	0.401556	0.139505	-0.0782578	-0.27342	-0.483828	-0.687023	-0.869336	-1.01525	-1.15987	-1.32991	-1.48866	-1.60098	-1.68902	-1.91838	-2.07203	-2.43811	-2.84277	-3.20981
45	0.731059	0.71774	0.696556	0.639065	0.46356	0.0876877	-0.235449	-0.511647	-0.73361	-0.851036	-0.946424	-1.09038	-1.3202	-1.64627	-1.88973	-2.04381	-2.25112	-2.54618	-2.83592	-3.08944	-3.38222	-3.52327	-3.7865	-4.00233	-4.12603
46	1.37298	1.36132	1.34352	1.26696	1.13624	0.842848	0.609131	0.425831	0.186692	-0.0924039	-0.392216	-0.643268	-0.844595	-1.03855	-1.20639	-1.38147	-1.60135	-1.85706	-2.14421	-2.4281	-2.7753	-2.95298	-3.2101	-3.4702	-3.71274
47	1.39509	1.36666	1.32474	1.27887	1.22886	1.15167	0.995092	0.823815	0.651622	0.521283	0.396791	0.248475	0.0711435	-0.152106	-0.40377	-0.639449	-0.810842	-0.918161	-1.05125	-1.22396	-1.48803	-1.68369	-2.02734	-2.26927	-2.61123
48	1.95863	1.93886	1.90503	1.84247	1.7738	1.65474	1.47346	1.31811	1.13981	0.997367	0.851331	0.690282	0.48694	0.21412	-0.0903472	-0.358601	-0.586143	-0.797897	-1.00851	-1.16621	-1.43066	-1.54552	-1.73359	-1.98766	-2.29632
49	1.7258	1.69952	1.66198	1.60108	1.54851	1.45586	1.28971	1.12645	0.976789	0.916736	0.876794	0.820289	0.73021	0.584397	0.390122	0.159815	-0.078075	-0.301116	-0.509777	-0.709727	-1.06442	-1.32352	-1.64809	-1.97208	-2.22006
50	1.97441	1.94067	1.90924	1.86712	1.82049	1.74897	1.62886	1.36432	1.15234	1.01597	0.942816	0.894003	0.803948	0.633277	0.357037	0.0181352	-0.272123	-0.512771	-0.739829	-0.925701	-1.19349	-1.25989	-1.57732	-1.98753	-2.3211
51	1.3244	1.30618	1.2733	1.18322	1.10072	0.933491	0.661466	0.430172	0.164832	-0.115394	-0.393242	-0.639633	-0.884372	-1.15598	-1.43994	-1.72478	-1.99471	-2.24795	-2.49873	-2.73929	-3.02193	-3.07363	-3.29034	-3.57732	-3.86429
52	1.23327	1.2115	1.17786	1.09073	1.00606	0.837478	0.565094	0.284996	-0.000420419	-0.288492	-0.558786	-0.785066	-1.01846	-1.28139	-1.55848	-1.84638	-2.11727	-2.38361	-2.66496	-2.93805	-3.25385	-3.3124	-3.49974	-3.76695	-4.00064
53	0.864942	0.842418	0.808368	0.737573	0.648838	0.485969	0.254895	-0.00419169	-0.288803	-0.598437	-0.95503	-1.20245	-1.43138	-1.6827	-1.94249	-2.21064	-2.47034	-2.73245	-3.00206	-3.26772	-3.5709	-3.66795	-3.8524	-4.02972	-4.16365
54	2.74863	2.7453	2.73914	2.69894	2.45421	1.61513	1.11405	0.802622	0.489349	0.172919	-0.114124	-0.38484	-0.618484	-0.844538	-1.07419	-1.29039	-1.47507	-1.67117	-1.9518	-2.24067	-2.55198	-2.70505	-2.94517	-3.18083	-3.38613
55	1.34284	1.33369	1.31784	1.24947	1.10579	0.802929	0.56904	0.420626	0.17682	0.0267234	-0.173328	-0.421331	-0.630456	-0.937651	-1.1772	-1.38953	-1.62407	-1.79923	-1.95471	-2.12014	-2.34777	-2.34424	-2.65719	-3.08804	-3.38684
56	1.46824	1.44596	1.41358	1.3423	1.23744	1.0456	0.786301	0.500849	0.206377	-0.02016	-0.191802	-0.31433	-0.419946	-0.565326	-0.733412	-0.903365	-1.09672	-1.33983	-1.57593	-1.77756	-2.05965	-2.15977	-2.41469	-2.8074	-3.0865
57	1.37417	1.35771	1.33714	1.29248	1.20744	1.06974	0.952415	0.812558	0.566988	0.407149	0.367976	0.280808	0.196161	-0.330379	-0.596136	-0.739757	-0.937685	-1.09759	-1.27766	-1.4946	-1.81889	-1.99811	-2.31152	-2.65512	-2.9805
58	2.07712	2.0575	2.03264	1.97171	1.84574	1.59975	1.3788	1.11511	0.759379	0.54571	0.364147	0.209181	0.0627165	-0.103622	-0.310064	-0.615927	-0.910468	-1.15391	-1.40586	-1.63687	-1.84083	-2.11016	-2.38871	-2.66331	-2.93755
59	1.13973	1.13127	1.11978	1.0889	0.880657	0.419461	0.229751	0.0438957	-0.21683	-0.49318	-0.739686	-0.933595	-1.15259	-1.37352	-1.57116	-1.78983	-2.01624	-2.2229	-2.43955	-2.6581	-2.89779	-3.18412	-3.50431	-3.75011	-3.93756
60	1.37853	1.36899	1.35287	1.27557	1.12816	0.813536	0.515301	0.331005	0.104245	-0.18333	-0.509007	-0.681778	-0.829718	-0.985911	-1.20924	-1.36555	-1.52022	-1.68469	-1.8573	-2.04069	-2.2339	-2.46206	-2.74978	-3.05226	-3.31627
61	1.75138	1.74267	1.72304	1.62566	1.48187	1.14619	0.697291	0.48233	0.241394	-0.0742052	-0.33472	-0.511306	-0.667307	-0.816528	-0.9898	-1.17449	-1.35952	-1.54166	-1.72077	-1.89753	-2.07372	-2.29165	-2.56699	-2.87695	-3.14807
62	1.3733	1.36148	1.34155	1.27719	1.11892	0.78603	0.492541	0.272702	-0.0140431	-0.333532	-0.605211	-0.780021	-0.9296	-1.09666	-1.33626	-1.49573	-1.63918	-1.78957	-1.9449	-2.11065	-2.30797	-2.53838	-2.85503	-3.15884	-3.40798
63	1.59528	1.58155	1.55662	1.47185	1.34203	1.06345	0.724106	0.498199	0.229496	-0.112243	-0.392636	-0.546608	-0.670421	-0.822593	-1.07595	-1.26521	-1.45605	-1.63678	-1.79918	-1.93122	-2.04121	-2.27001	-2.59295	-2.94575	-3.22804
64	1.79459	1.78238	1.76169	1.67183	1.53981	1.24829	0.900904	0.678767	0.416291	0.0580265	-0.299273	-0.46572	-0.603589	-0.764223	-1.02016	-1.19828	-1.37221	-1.54383	-1.70887	-1.8645	-2.0268	-2.22847	-2.58559	-2.94876	-3.22882
65	1.36971	1.36328	1.34908	1.24907	1.09082	0.694756	0.177451	-0.0512102	-0.322202	-0.635931	-0.942673	-1.0831	-1.20189	-1.36904	-1.66827	-1.85512	-2.00936	-2.14905	-2.26758	-2.39868	-2.50509	-2.63841	-3.00088	-3.51667	-3.8292
66	1.44176	1.4292	1.40873	1.34598	1.21609	0.975865	0.748016	0.591126	0.400351	0.149484	-0.177354	-0.436898	-0.657976	-0.889982	-1.13477	-1.37709	-1.6029	-1.82232	-2.0469	-2.27466	-2.50073	-2.71395	-2.93079	-3.16367	-3.39117
67	1.68802	1.67879	1.66084	1.58558	1.45382	1.18664	0.928579	0.787182	0.619293	0.362735	0.0128083	-0.255504	-0.463256	-0.680175	-0.912516	-1.15119	-1.38352	-1.60772	-1.83524	-2.07597	-2.31661	-2.52394	-2.75231	-3.00886	-3.28225
68	1.33283	1.31956	1.29852	1.23346	1.10302	0.836147	0.616332	0.447249	0.243906	0.0909978	-0.0351667	-0.186694	-0.378423	-0.87092	-1.23432	-1.4455	-1.75254	-2.02966	-2.26488	-2.48094	-2.69852	-2.93098	-3.1722	-3.42247	-3.663
69	1.61713	1.60896	1.59196	1.5188	1.33821	0.879563	0.442062	0.179958	-0.0331669	-0.162455	-0.248077	-0.346278	-0.493711	-0.953469	-1.26052	-1.45597	-1.71485	-1.93551	-2.14014	-2.3358	-2.54212	-2.76412	-2.9983	-3.25064	-3.501
70	1.27462	1.26709	1.25312	1.19492	0.986972	0.445513	0.00428441	-0.323005	-0.600426	-0.767558	-0.930684	-1.07774	-1.28327	-1.57019	-1.84041	-2.06961	-2.25456	-2.41611	-2.57201	-2.72823	-2.90531	-3.12027	-3.35409	-3.5826	-3.78743
71	1.50256	1.49247	1.47614	1.4321	1.25545	0.902065	0.690426	0.536263	0.390788	0.258426	0.121261	-0.0509463	-0.251715	-0.504977	-0.745437	-0.91607	-1.02548	-1.0987	-1.18386	-1.31662	-1.51724	-1.77566	-2.09912	-2.43141	-2.74345
72	1.66004	1.64554	1.62319	1.55953	1.41792	1.12865	0.880557	0.665817	0.426313	0.268217	0.150257	0.0182859	-0.118125	-0.395729	-0.624426	-0.808121	-0.966464	-1.07109	-1.16062	-1.27593	-1.42686	-1.65792	-1.96428	-2.25217	-2.53776
73	1.74887	1.73171	1.70466	1.62393	1.50085	1.24105	0.939761	0.655896	0.386394	0.216531	0.101948	-0.0158489	-0.174662	-0.409782	-0.622741	-0.765253	-0.865364	-0.948663	-1.03628	-1.16448	-1.35693	-1.61622	-1.91727	-2.21957	-2.53078
74	0.637358	0.627535	0.611578	0.548589	0.37626	-0.00620983	-0.295822	-0.497052	-0.694141	-0.825386	-0.956299	-1.09285	-1.26097	-1.52784	-1.75553	-1.93543	-2.10239	-2.23827	-2.36339	-2.49286	-2.65158	-2.95105	-3.38735	-3.7184	-3.93281
75	1.21836	1.20733	1.19017	1.14464	0.966748	0.60047	0.368887	0.205169	0.0833111	0.0922404	0.172372	0.137226	0.0528361	-0.642193	-0.994732	-1.06163	-1.34892	-1.54808	-1.71973	-1.91804	-2.15057	-2.39265	-2.66794	-2.92492	-3.14673
76	1.3315	1.31413	1.28833	1.22532	1.09752	0.857754	0.610339	0.395089	0.199283	0.151123	0.215668	0.188768	0.12706	-0.392623	-0.707482	-0.892098	-1.13751	-1.30067	-1.43086	-1.58391	-1.8044	-2.07681	-2.38107	-2.64381	-2.88397
77	1.53757	1.52476	1.50377	1.4457	1.30377	1.02543	0.800694	0.634369	0.460521	0.427241	0.550789	0.539833	0.493142	-0.0776429	-0.383882	-0.438841	-0.699842	-0.889617	-1.01851	-1.14591	-1.30273	-1.55727	-1.88811	-2.21088	-2.5188
78	1.81868	1.80641	1.78711	1.7254	1.56165	1.21165	0.926464	0.690099	0.456043	0.309549	0.213499	0.0998338	-0.0298395	-0.260433	-0.471813	-0.640322	-0.78255	-0.877125	-0.943774	-1.04697	-1.2227	-1.48389	-1.81282	-2.15172	-2.46867
79	1.57741	1.55778	1.53003	1.45938	1.36082	1.17509	0.959081	0.743935	0.476162	0.315689	0.26336	0.167762	0.0491932	-0.326766	-0.603231	-0.72838	-0.85095	-0.9348	-1.00446	-1.087	-1.21327	-1.42726	-1.71929	-2.00058	-2.27173
80	2.39118	2.37078	2.33735	2.25351	2.15185	1.95096	1.64772	1.38119	1.12327	0.944426	0.869822	0.766997	0.650182	0.277321	-0.0269686	-0.210871	-0.391576	-0.505297	-0.570657	-0.645129	-0.774853	-1.04392	-1.45543	-1.83592	-2.17761
81	1.2772	1.26434	1.24253	1.17633	1.02613	0.716635	0.424242	0.222151	0.0232313	-0.123355	-0.157288	-0.21876	-0.293168	-0.583829	-0.802958	-0.994489	-1.2464	-1.44202	-1.58371	-1.73792	-1.90274	-2.13017	-2.37918	-2.62662	-2.88174
82	1.6962	1.6755	1.64774	1.58827	1.48852	1.31589	1.12535	0.89471	0.566778	0.349635	0.25109	0.151751	0.0335456	-0.385129	-0.718316	-0.900924	-1.08973	-1.26083	-1.42424	-1.59837	-1.79059	-2.03793	-2.31301	-2.58256	-2.86271
LPFC
channelID
1	2.17879	2.17249	2.15886	2.0839	1.89682	1.369	0.933839	0.668218	0.377532	0.0910976	-0.117489	-0.286294	-0.448592	-0.666884	-0.818174	-0.944208	-1.09295	-1.24309	-1.39718	-1.56788	-1.76842	-1.97723	-2.20557	-2.44685	-2.70498
2	1.82677	1.81747	1.80121	1.71853	1.56177	1.16596	0.831238	0.592687	0.321266	0.0418009	-0.169377	-0.341281	-0.508443	-0.704148	-0.86874	-1.00592	-1.15307	-1.30812	-1.4644	-1.62501	-1.81766	-2.0284	-2.26134	-2.50177	-2.76815
3	1.71736	1.70585	1.68604	1.59711	1.45949	1.12361	0.79966	0.580225	0.327556	0.0638307	-0.14446	-0.312131	-0.479914	-0.718973	-0.887149	-1.02042	-1.1666	-1.32808	-1.49012	-1.65718	-1.85831	-2.06399	-2.27524	-2.49916	-2.75859
4	2.04631	2.036	2.01681	1.91599	1.77568	1.40593	0.992816	0.714916	0.4135	0.118287	-0.117543	-0.301737	-0.508519	-0.725	-0.905667	-1.06616	-1.2187	-1.37254	-1.51577	-1.67114	-1.8646	-2.07024	-2.32285	-2.58001	-2.84278
5	1.91035	1.89703	1.87358	1.77613	1.65111	1.34683	0.992181	0.72036	0.411936	0.10246	-0.145313	-0.348706	-0.540509	-0.750817	-0.939515	-1.09524	-1.24076	-1.38822	-1.52791	-1.67079	-1.85072	-2.06069	-2.29339	-2.54968	-2.81514
6	1.7015	1.69165	1.672	1.58546	1.42837	1.0489	0.625866	0.369305	0.0593327	-0.23943	-0.469594	-0.635758	-0.799837	-1.06275	-1.25143	-1.39696	-1.54779	-1.6936	-1.83574	-1.97298	-2.1356	-2.34555	-2.55775	-2.80447	-3.0569
7	1.87757	1.86784	1.8501	1.7666	1.60695	1.21206	0.829379	0.576433	0.283317	-0.00555585	-0.226034	-0.391479	-0.585465	-0.839432	-1.02411	-1.17385	-1.33923	-1.48701	-1.61652	-1.76932	-1.95049	-2.16236	-2.39517	-2.64849	-2.90747
8	1.77339	1.76141	1.74095	1.66604	1.51531	1.18234	0.860847	0.622585	0.321931	-0.00536754	-0.261916	-0.463793	-0.656016	-0.889282	-1.08895	-1.24583	-1.40189	-1.54078	-1.66742	-1.82121	-1.99168	-2.20306	-2.44928	-2.70129	-2.96046
9	1.8765	1.86623	1.84684	1.75467	1.60154	1.22549	0.784125	0.478437	0.146226	-0.186936	-0.450769	-0.648908	-0.821928	-1.03565	-1.20291	-1.33497	-1.47534	-1.60792	-1.74536	-1.88375	-2.05087	-2.26145	-2.50037	-2.75672	-3.02282
10	2.39685	2.38622	2.36293	2.25417	2.11519	1.75272	1.19485	0.826922	0.464846	0.100814	-0.180543	-0.378136	-0.55134	-0.739553	-0.895862	-1.03196	-1.17565	-1.3129	-1.44091	-1.60848	-1.77697	-1.99621	-2.23611	-2.51726	-2.79387
11	1.78935	1.77837	1.759	1.68453	1.519	1.13447	0.75363	0.486124	0.185717	-0.106316	-0.331679	-0.488971	-0.64068	-0.853913	-1.01201	-1.13411	-1.27285	-1.40116	-1.52792	-1.67336	-1.82394	-2.02697	-2.27185	-2.56178	-2.84488
12	1.454	1.44661	1.43253	1.37384	1.17255	0.678575	0.283789	0.0131887	-0.292294	-0.616782	-0.854635	-1.02399	-1.18381	-1.38004	-1.54003	-1.67112	-1.80682	-1.93407	-2.04781	-2.17239	-2.27267	-2.51551	-2.73606	-3.00736	-3.27785
13	1.76168	1.75217	1.73351	1.64672	1.49142	1.10488	0.712154	0.467981	0.203741	-0.0592393	-0.298022	-0.50337	-0.680384	-0.850876	-1.0085	-1.16296	-1.31317	-1.46632	-1.6091	-1.77424	-1.92345	-2.15203	-2.37967	-2.6365	-2.90088
14	1.58822	1.58089	1.56723	1.48673	1.31335	0.850719	0.462874	0.233325	-0.0325208	-0.292412	-0.533027	-0.743308	-0.931981	-1.11088	-1.2736	-1.42199	-1.56939	-1.72662	-1.88026	-2.04735	-2.23142	-2.41729	-2.61697	-2.83155	-3.07068
15	1.62853	1.62093	1.60604	1.51555	1.35552	0.922991	0.518523	0.295627	0.0658937	-0.175229	-0.42797	-0.636841	-0.812539	-0.969094	-1.12121	-1.25894	-1.41266	-1.581	-1.75478	-1.94246	-2.12101	-2.31865	-2.5213	-2.73964	-2.98523
16	1.75959	1.75101	1.73546	1.64061	1.49349	1.10065	0.734493	0.525707	0.298033	0.0386217	-0.227123	-0.452553	-0.639779	-0.830776	-1.01036	-1.16467	-1.3246	-1.5087	-1.67795	-1.86375	-2.04701	-2.24522	-2.44965	-2.6608	-2.92273
17	1.58991	1.57979	1.56138	1.47233	1.33025	0.97968	0.647061	0.441598	0.229268	0.0143554	-0.180411	-0.304955	-0.419133	-0.572125	-0.850741	-1.04805	-1.2218	-1.39694	-1.56962	-1.74152	-1.94201	-2.13983	-2.35719	-2.55815	-2.78691
18	2.22941	2.22188	2.20542	2.10921	1.94786	1.48957	0.992192	0.706605	0.441458	0.188358	-0.0732497	-0.298856	-0.510893	-0.716843	-0.921476	-1.12607	-1.33305	-1.52962	-1.70508	-1.8819	-2.07423	-2.28734	-2.50695	-2.75451	-3.02863
19	1.993	1.98535	1.96867	1.87451	1.7132	1.27763	0.775776	0.530505	0.323068	0.108161	-0.104882	-0.301134	-0.514398	-0.765711	-0.975162	-1.17429	-1.36519	-1.53643	-1.70081	-1.8967	-2.09492	-2.27914	-2.46786	-2.69622	-2.96426
20	1.77188	1.76282	1.74452	1.64773	1.49429	1.07669	0.618676	0.359442	0.130432	-0.0778477	-0.246591	-0.423063	-0.617599	-0.818733	-0.989504	-1.14739	-1.30699	-1.48479	-1.66617	-1.8743	-2.07884	-2.28093	-2.49627	-2.71645	-2.96352
21	1.72405	1.71469	1.69748	1.61674	1.46046	1.08932	0.756013	0.541548	0.315927	0.130416	-0.019518	-0.152171	-0.295326	-0.510361	-0.698453	-0.868749	-1.02648	-1.18389	-1.34434	-1.52464	-1.7282	-1.93643	-2.16477	-2.40456	-2.66205
22	2.13409	2.12882	2.11826	2.0605	1.83905	1.19999	0.666165	0.34281	0.0503585	-0.243649	-0.515295	-0.763796	-0.96423	-1.13843	-1.29895	-1.45833	-1.62821	-1.79953	-1.97109	-2.1374	-2.33232	-2.54496	-2.76312	-2.99622	-3.24273
23	1.7954	1.7906	1.78027	1.71615	1.50781	0.908791	0.470032	0.251304	0.0415113	-0.163851	-0.375919	-0.585643	-0.803069	-1.02435	-1.20868	-1.3805	-1.54527	-1.69785	-1.87585	-2.05264	-2.23801	-2.4348	-2.61238	-2.8066	-3.06553
24	1.6876	1.67865	1.66223	1.58779	1.4215	1.02143	0.686816	0.47146	0.227278	-0.021881	-0.255461	-0.45752	-0.653079	-0.855849	-1.0356	-1.20712	-1.38347	-1.54687	-1.70513	-1.87575	-2.06536	-2.26311	-2.46773	-2.67487	-2.92696
25	1.52346	1.51048	1.48902	1.42458	1.27934	0.977826	0.724372	0.530798	0.311532	0.0936511	-0.0907249	-0.24933	-0.407452	-0.59301	-0.788239	-0.957819	-1.12091	-1.27816	-1.43379	-1.59984	-1.79746	-1.99054	-2.22347	-2.44157	-2.69799
26	1.91818	1.91113	1.89768	1.83205	1.63846	1.12991	0.73676	0.485919	0.224238	-0.00477424	-0.214044	-0.404512	-0.586987	-0.768629	-0.922441	-1.09125	-1.24983	-1.40805	-1.56525	-1.74062	-1.93043	-2.12522	-2.32584	-2.57641	-2.8492
27	1.66078	1.64737	1.6227	1.55324	1.41294	1.13221	0.836351	0.620187	0.381432	0.169136	-0.0154839	-0.1915	-0.358068	-0.52734	-0.687269	-0.842061	-0.99315	-1.1483	-1.2952	-1.46275	-1.65303	-1.86552	-2.05076	-2.27159	-2.53847
28	1.67852	1.66697	1.64846	1.59731	1.43477	1.11209	0.881555	0.692902	0.476801	0.263647	0.0609246	-0.127826	-0.302208	-0.472198	-0.620394	-0.757878	-0.897825	-1.0501	-1.21346	-1.37544	-1.56187	-1.77489	-1.9678	-2.17079	-2.43872
29	1.93725	1.9302	1.91585	1.84888	1.65508	1.14576	0.694991	0.413164	0.157821	-0.0627142	-0.263115	-0.433656	-0.631285	-0.880895	-1.07376	-1.24947	-1.43346	-1.62303	-1.81272	-2.01855	-2.22787	-2.4398	-2.66563	-2.90745	-3.17059
30	1.80503	1.79463	1.77366	1.69331	1.54451	1.1987	0.866258	0.657912	0.449542	0.257028	0.110144	-0.0361628	-0.223611	-0.468176	-0.668283	-0.865393	-1.05774	-1.24435	-1.43885	-1.65784	-1.88297	-2.10142	-2.32944	-2.57801	-2.86148
31	1.68305	1.67484	1.65732	1.57993	1.39915	0.932038	0.443398	0.134938	-0.172125	-0.475082	-0.718927	-0.954001	-1.1732	-1.39258	-1.57485	-1.72472	-1.89879	-2.10502	-2.27844	-2.46056	-2.67705	-2.86383	-3.08233	-3.33014	-3.58472
32	1.82398	1.81562	1.79738	1.71619	1.54493	1.1021	0.638305	0.355025	0.0893888	-0.147981	-0.343861	-0.513735	-0.727772	-0.973748	-1.13899	-1.26634	-1.43594	-1.68464	-1.87111	-2.07632	-2.29881	-2.51807	-2.73516	-2.95904	-3.22853
33	1.38737	1.3796	1.36629	1.31578	1.12627	0.689655	0.443101	0.277008	0.0848675	-0.117963	-0.278034	-0.435485	-0.62266	-0.86437	-1.03621	-1.20207	-1.37736	-1.54708	-1.71092	-1.88462	-2.08367	-2.31165	-2.54733	-2.78232	-3.03288
34	1.91368	1.90706	1.89201	1.82409	1.62429	1.08558	0.579417	0.251911	-0.0844435	-0.400286	-0.699265	-0.942132	-1.14326	-1.31856	-1.47313	-1.61498	-1.74605	-1.91116	-2.06986	-2.24112	-2.43153	-2.6074	-2.81967	-3.08985	-3.34356
35	1.97266	1.96761	1.95369	1.90421	1.6806	1.04093	0.495425	0.148806	-0.188017	-0.478394	-0.729723	-0.956966	-1.15589	-1.34609	-1.51557	-1.66729	-1.81387	-1.97915	-2.11849	-2.3344	-2.5404	-2.72665	-2.96528	-3.2201	-3.46238
36	2.06074	2.05601	2.04653	1.98768	1.76904	1.0935	0.577412	0.261547	-0.054269	-0.34317	-0.585471	-0.802338	-1.03819	-1.29477	-1.48277	-1.65332	-1.82381	-2.01114	-2.18793	-2.41167	-2.63198	-2.8515	-3.06631	-3.30131	-3.54458
37	1.96631	1.96175	1.95375	1.92046	1.66852	0.96061	0.579998	0.308511	0.0144406	-0.242166	-0.481872	-0.694292	-0.868083	-1.02988	-1.17217	-1.31488	-1.46884	-1.61964	-1.79209	-1.98329	-2.18693	-2.40577	-2.65178	-2.90473	-3.16224
38	1.63562	1.62112	1.59106	1.50987	1.38614	1.13764	0.803575	0.586108	0.358856	0.177399	0.0203222	-0.194278	-0.538466	-0.88743	-1.13089	-1.35944	-1.57709	-1.7831	-1.98545	-2.19593	-2.41272	-2.65359	-2.90057	-3.16147	-3.40355
39	1.83275	1.82038	1.7904	1.711	1.57269	1.29288	0.899756	0.674415	0.44662	0.224817	0.0256124	-0.168576	-0.510431	-0.894924	-1.18343	-1.43154	-1.6583	-1.85322	-2.04046	-2.23765	-2.44158	-2.66649	-2.89669	-3.15437	-3.39924
40	1.29966	1.28074	1.24929	1.17642	1.06905	0.869456	0.600824	0.388674	0.166309	-0.0379201	-0.246469	-0.482384	-0.814473	-1.16852	-1.46147	-1.72013	-1.94176	-2.13195	-2.30223	-2.45379	-2.60007	-2.78537	-3.00736	-3.26147	-3.49231
41	1.34831	1.3281	1.28975	1.21292	1.11378	0.93739	0.632733	0.395837	0.167453	-0.0423276	-0.311031	-0.582734	-0.923366	-1.29156	-1.61079	-1.90484	-2.14551	-2.32976	-2.47094	-2.58797	-2.70631	-2.87844	-3.08909	-3.33507	-3.55276
42	0.632037	0.618668	0.593227	0.524613	0.368522	0.0568991	-0.305283	-0.551052	-0.749576	-0.922248	-1.09249	-1.28831	-1.54923	-1.83638	-2.06715	-2.30662	-2.59941	-2.91167	-3.2083	-3.46852	-3.67009	-3.85605	-4.0032	-4.11363	-4.18773
43	1.17543	1.15758	1.12918	1.05262	0.927804	0.685917	0.379513	0.10739	-0.150737	-0.37046	-0.570171	-0.748807	-0.942622	-1.17401	-1.4223	-1.69035	-1.96562	-2.21411	-2.42626	-2.62733	-2.76168	-3.04587	-3.28059	-3.51308	-3.7302
44	2.1264	2.11348	2.08458	2.00089	1.87027	1.61471	1.2222	0.983605	0.754506	0.518344	0.172239	-0.166504	-0.41343	-0.645423	-0.905964	-1.18015	-1.43765	-1.66433	-1.86743	-2.06532	-2.26381	-2.53558	-2.80164	-3.05937	-3.31907
45	1.86336	1.84582	1.81315	1.7268	1.61243	1.38587	1.02884	0.757593	0.502258	0.252666	0.0203137	-0.185506	-0.388252	-0.620772	-0.888431	-1.16423	-1.412	-1.633	-1.85475	-2.08117	-2.31292	-2.56932	-2.83551	-3.08915	-3.34598
46	1.56989	1.55065	1.51684	1.42461	1.32853	1.14083	0.805639	0.553936	0.310411	0.0693827	-0.18051	-0.410408	-0.631295	-0.863061	-1.12166	-1.38804	-1.62825	-1.86441	-2.10818	-2.36858	-2.61232	-2.89548	-3.16512	-3.42125	-3.66612
47	0.513964	0.500529	0.47858	0.415144	0.278039	0.015668	-0.230114	-0.394068	-0.552174	-0.713901	-0.904086	-1.15736	-1.46001	-1.78558	-2.08347	-2.36387	-2.60268	-2.82502	-3.06187	-3.31949	-3.54801	-3.74273	-3.91126	-4.05609	-4.16368
48	2.21283	2.20681	2.19464	2.11391	1.92388	1.36119	0.817925	0.477867	0.178347	-0.0277335	-0.194808	-0.333813	-0.488425	-0.730772	-0.882308	-0.935345	-1.00411	-1.28002	-1.59847	-1.872	-2.10288	-2.3533	-2.62048	-2.88817	-3.13907
49	1.87203	1.86539	1.85145	1.78479	1.58763	1.0675	0.58699	0.316808	0.09248	-0.0176965	-0.126776	-0.258881	-0.479672	-1.03502	-1.27691	-1.46415	-1.65438	-1.88736	-2.11915	-2.36018	-2.59281	-2.82592	-3.07598	-3.32265	-3.54211
50	1.88145	1.87255	1.85374	1.74852	1.59791	1.18962	0.625962	0.290946	0.0658594	-0.0494063	-0.106249	-0.152052	-0.246289	-0.444314	-0.578179	-0.721811	-0.906704	-1.09524	-1.28827	-1.47779	-1.68349	-1.90279	-2.14999	-2.4371	-2.72058
51	1.58237	1.57281	1.55269	1.47139	1.30549	0.906359	0.445671	0.187479	0.0717879	0.111429	0.10579	0.0688024	-0.0740044	-0.559805	-0.743772	-0.903186	-1.10719	-1.29374	-1.49584	-1.6854	-1.8904	-2.11594	-2.36665	-2.64001	-2.92188
52	1.97621	1.96897	1.95538	1.9026	1.72647	1.33375	1.10005	0.971113	0.885486	0.75893	0.602961	0.450464	-0.00457796	-0.38836	-0.570686	-0.778977	-1.01423	-1.27406	-1.54117	-1.79487	-2.05056	-2.30852	-2.57835	-2.84265	-3.11539
53	1.98907	1.98181	1.9634	1.87721	1.71411	1.31525	0.858273	0.676241	0.622514	0.551765	0.460971	0.355138	-0.00369856	-0.451273	-0.660491	-0.860072	-1.0953	-1.35937	-1.62972	-1.89189	-2.15786	-2.42149	-2.68588	-2.95036	-3.21377
54	1.48468	1.47378	1.4546	1.37712	1.22607	0.885662	0.561164	0.364739	0.242444	0.187347	0.163436	0.107823	-0.0617257	-0.421832	-0.718877	-0.914922	-1.1207	-1.32567	-1.54329	-1.77466	-2.01957	-2.27021	-2.53547	-2.79049	-3.03597
55	1.51761	1.50311	1.47594	1.38676	1.26888	1.02537	0.692022	0.50547	0.500698	0.554926	0.627781	0.606399	0.428859	-0.191119	-0.715947	-0.90455	-1.11098	-1.33873	-1.55222	-1.79061	-2.04007	-2.30236	-2.55638	-2.82501	-3.07969
56	2.20562	2.1996	2.1863	2.11936	1.92093	1.38418	0.911475	0.657774	0.429158	0.303946	0.183109	0.056287	-0.103458	-0.507826	-0.636304	-0.814366	-1.07333	-1.23243	-1.43198	-1.75818	-2.05609	-2.30706	-2.57099	-2.82056	-3.0562
57	1.87538	1.86784	1.85213	1.77991	1.59314	1.11003	0.640064	0.359647	0.163706	0.13429	0.0716316	0.00824525	-0.110056	-0.629679	-0.783142	-0.94034	-1.13244	-1.29965	-1.50442	-1.79558	-2.07153	-2.32013	-2.58428	-2.83362	-3.06942
58	1.27034	1.26205	1.2459	1.17826	0.997597	0.559008	0.189037	-0.0380368	-0.233358	-0.348296	-0.426983	-0.504454	-0.639043	-0.903088	-1.06581	-1.23141	-1.43101	-1.64282	-1.85537	-2.10245	-2.33576	-2.57431	-2.84088	-3.09364	-3.34382
59	1.65169	1.64249	1.62293	1.53937	1.37083	0.962185	0.455281	0.167243	-0.0503326	-0.157243	-0.215108	-0.270402	-0.38188	-0.646348	-0.801331	-0.963325	-1.15337	-1.35113	-1.57278	-1.76848	-1.99029	-2.21219	-2.46975	-2.75008	-3.02102
60	1.7963	1.78767	1.77302	1.72093	1.55425	1.20275	0.98837	0.861708	0.796039	0.702556	0.573541	0.432808	0.00165831	-0.347342	-0.516403	-0.694059	-0.916172	-1.17013	-1.4317	-1.70656	-1.9708	-2.22778	-2.49908	-2.76431	-3.03077
61	1.74006	1.72795	1.70035	1.61892	1.48504	1.21297	0.852627	0.706875	0.722753	0.71234	0.662175	0.577808	0.243652	-0.265296	-0.526799	-0.827711	-1.20187	-1.48165	-1.73768	-2.01515	-2.2868	-2.54282	-2.80189	-3.03982	-3.27308
62	1.44785	1.43677	1.41466	1.33256	1.17598	0.812647	0.38886	0.148558	0.121478	0.168505	0.237194	0.217568	0.041094	-0.595814	-1.11074	-1.28614	-1.5187	-1.75919	-1.96238	-2.16214	-2.35343	-2.57509	-2.813	-3.04442	-3.27357
63	1.63465	1.61867	1.58744	1.49059	1.37347	1.11695	0.713057	0.403883	0.126592	-0.150341	-0.410304	-0.608376	-0.766881	-0.914238	-1.04185	-1.16923	-1.30169	-1.46927	-1.67033	-1.8813	-2.14379	-2.43569	-2.70973	-2.99242	-3.25712
64	1.34987	1.33644	1.31333	1.22803	1.08549	0.757996	0.384401	0.105671	-0.125676	-0.320961	-0.501273	-0.646422	-0.854384	-1.10461	-1.25972	-1.40945	-1.56027	-1.74018	-1.95102	-2.19018	-2.46035	-2.74275	-3.01667	-3.29995	-3.56869
65	2.56519	2.55368	2.53329	2.45185	2.28588	1.87583	1.39973	1.0153	0.802287	0.634145	0.396629	0.201793	-0.105102	-0.639596	-0.832674	-0.996074	-1.1551	-1.30296	-1.4452	-1.60282	-1.786	-1.99256	-2.23907	-2.52973	-2.81638
66	1.88756	1.87112	1.84423	1.7666	1.62174	1.30575	0.925224	0.594232	0.363903	0.162186	-0.0362916	-0.208406	-0.471577	-0.814242	-1.0011	-1.16776	-1.31886	-1.45885	-1.59893	-1.75327	-1.93199	-2.13192	-2.37147	-2.67317	-2.97432
67	2.38924	2.37551	2.35053	2.26717	2.12235	1.78442	1.39239	1.08978	0.900938	0.800361	0.695661	0.568986	0.331795	-0.381999	-0.67736	-0.862509	-1.1063	-1.31236	-1.49517	-1.66212	-1.84458	-2.06198	-2.33195	-2.64145	-2.93232
68	1.55637	1.53611	1.5002	1.38937	1.3062	1.10609	0.737168	0.453074	0.223582	0.0346102	-0.112053	-0.273022	-0.472179	-0.85999	-1.10416	-1.31739	-1.55114	-1.76097	-1.9568	-2.14427	-2.33984	-2.57728	-2.85663	-3.17287	-3.4524
69	1.88194	1.86802	1.8463	1.7703	1.61812	1.26255	0.934874	0.667709	0.431493	0.251338	0.119276	-0.0822896	-0.539127	-0.829653	-0.970607	-1.11793	-1.29262	-1.55038	-1.83839	-2.12677	-2.38814	-2.63603	-2.89575	-3.16121	-3.41417
70	2.10304	2.09215	2.0711	1.98646	1.82747	1.43162	0.998679	0.709557	0.460954	0.271599	0.1271	-0.0828964	-0.482446	-0.782951	-0.953693	-1.11473	-1.28086	-1.48941	-1.73208	-1.96895	-2.19503	-2.41871	-2.68108	-2.94272	-3.2053
71	2.48807	2.47733	2.45377	2.36917	2.20757	1.81127	1.30139	0.943842	0.663818	0.455279	0.275918	0.111861	-0.256534	-0.701846	-0.908678	-1.10699	-1.31568	-1.51906	-1.72501	-1.94019	-2.15849	-2.39418	-2.66827	-2.93448	-3.20045
72	1.03287	1.01985	0.995822	0.905518	0.76785	0.451479	0.0671884	-0.197233	-0.450784	-0.66571	-0.847239	-1.02427	-1.22266	-1.51262	-1.69944	-1.88587	-2.0923	-2.29723	-2.49399	-2.7028	-2.91028	-3.13962	-3.39012	-3.63171	-3.83569
73	2.67031	2.65681	2.62836	2.5219	2.39503	2.0796	1.57216	1.20751	0.901753	0.642662	0.417766	0.198433	-0.0592292	-0.483077	-0.704184	-0.890542	-1.07821	-1.256	-1.44072	-1.63612	-1.84249	-2.06535	-2.34083	-2.63653	-2.91536
74	2.08279	2.06902	2.04067	1.94344	1.81446	1.50592	1.07227	0.766792	0.540108	0.359553	0.184753	0.0267527	-0.239106	-0.712552	-0.934133	-1.12352	-1.32025	-1.49048	-1.66703	-1.85048	-2.05282	-2.27208	-2.53859	-2.8241	-3.09705
75	1.72424	1.71046	1.68715	1.58658	1.4542	1.11838	0.697458	0.367995	0.0788366	-0.176743	-0.393606	-0.581811	-0.854375	-1.28918	-1.49997	-1.68136	-1.86857	-2.04769	-2.23879	-2.42989	-2.34038	-2.83974	-3.08773	-3.33307	-3.57382
76	1.30081	1.27941	1.25183	1.18922	1.07871	0.873771	0.668903	0.435169	0.209324	0.0452612	-0.0708388	-0.241541	-0.558437	-0.943993	-1.12988	-1.32592	-1.52135	-1.71486	-1.93503	-2.18197	-2.42607	-2.67696	-2.94695	-3.21514	-3.46924
77	1.56342	1.54851	1.52306	1.44217	1.29929	0.985517	0.61918	0.337741	0.146694	0.0131912	-0.102152	-0.275689	-0.629471	-0.977948	-1.1753	-1.36875	-1.5505	-1.73174	-1.94702	-2.16997	-2.38388	-2.62358	-2.90154	-3.16074	-3.40637
78	2.10881	2.09383	2.0625	1.95763	1.83289	1.54016	1.0212	0.626161	0.322695	0.0830146	-0.140357	-0.36769	-0.614789	-0.884423	-1.06264	-1.21948	-1.38309	-1.55321	-1.73425	-1.92765	-2.13441	-2.35416	-2.62053	-2.88231	-3.13325
79	1.52579	1.51143	1.48603	1.41284	1.26719	0.953808	0.63094	0.376791	0.211291	0.115718	0.0205694	-0.136654	-0.497196	-1.06274	-1.31441	-1.52025	-1.71402	-1.89432	-2.08028	-2.27623	-2.43194	-2.66389	-2.93988	-3.18487	-3.40015
80	2.0364	2.02483	2.00555	1.9429	1.76902	1.37061	1.04139	0.730008	0.497786	0.306012	0.145211	-0.0117659	-0.549433	-0.868412	-1.12577	-1.37721	-1.59467	-1.8156	-2.0335	-2.27036	-2.49286	-2.70596	-2.95563	-3.21856	-3.50882
81	1.29236	1.28109	1.26201	1.19599	1.02668	0.629651	0.313243	0.0242788	-0.190342	-0.365967	-0.509721	-0.656498	-1.04205	-1.28384	-1.48767	-1.69667	-1.89169	-2.11076	-2.31442	-2.54303	-2.76433	-2.97032	-3.19987	-3.43008	-3.67194
82	0.876225	0.868158	0.855093	0.78801	0.595206	0.0993424	-0.294402	-0.594882	-0.84981	-1.01155	-1.13638	-1.26805	-1.43546	-1.64175	-1.80735	-1.93931	-2.09699	-2.29019	-2.47035	-2.65771	-2.853	-3.05393	-3.25783	-3.48149	-3.6737
83	2.36554	2.35767	2.34384	2.25941	2.08491	1.58524	1.14778	0.866464	0.612566	0.444855	0.296606	0.122089	-0.093453	-0.477411	-0.810377	-1.0304	-1.22935	-1.46634	-1.71388	-1.93959	-2.15013	-2.382	-2.60269	-2.84824	-3.09921
84	1.3081	1.30067	1.28713	1.22727	1.02502	0.490734	0.110026	-0.131541	-0.354893	-0.526227	-0.681679	-0.824979	-0.965453	-1.12916	-1.29157	-1.44395	-1.63157	-1.84691	-2.04675	-2.2257	-2.34002	-2.63214	-2.85888	-3.13414	-3.38796
85	2.22749	2.21885	2.20358	2.11225	1.94619	1.45982	1.00925	0.672091	0.284153	-0.0135103	-0.221942	-0.39824	-0.56475	-0.717852	-0.856307	-0.992464	-1.07541	-1.15472	-1.50997	-1.90627	-2.17123	-2.43657	-2.7268	-2.98232	-3.21664
86	2.13995	2.13141	2.11637	2.02391	1.85539	1.3892	0.862789	0.512697	0.155366	-0.154184	-0.388302	-0.542003	-0.669283	-0.787047	-0.925521	-1.10771	-1.31441	-1.55694	-1.8214	-2.0734	-2.30413	-2.55765	-2.83558	-3.10355	-3.35473
87	1.79625	1.78942	1.776	1.69723	1.52151	1.04143	0.671174	0.469823	0.328277	0.25435	0.185891	0.104044	-0.138273	-0.487852	-0.708799	-0.937026	-1.18473	-1.43177	-1.66559	-1.91462	-2.15112	-2.38806	-2.63454	-2.89217	-3.14955
88	1.68557	1.67604	1.66012	1.58041	1.41558	0.99669	0.629227	0.395668	0.236756	0.135737	0.0272323	-0.076527	-0.364011	-0.741693	-0.954293	-1.13461	-1.33538	-1.57177	-1.81122	-2.0374	-2.27696	-2.51447	-2.76389	-3.03192	-3.28902
89	1.33169	1.32099	1.30587	1.24673	1.08373	0.724944	0.509174	0.346774	0.140808	-0.0716077	-0.251958	-0.443194	-0.83052	-1.09057	-1.30818	-1.52491	-1.72008	-1.9601	-2.18399	-2.40839	-2.62981	-2.85683	-3.09107	-3.30845	-3.55392
90	1.56011	1.54582	1.52724	1.46207	1.31661	1.0089	0.779991	0.54194	0.268816	0.036927	-0.154313	-0.338344	-0.698516	-0.975577	-1.19251	-1.38362	-1.59508	-1.85867	-2.09005	-2.30253	-2.52441	-2.75088	-2.97407	-3.21545	-3.44069
91	1.55262	1.54363	1.52851	1.44775	1.28115	0.853987	0.492592	0.211102	-0.0490138	-0.220207	-0.351286	-0.488837	-0.809484	-1.08641	-1.27806	-1.42645	-1.57081	-1.81935	-2.06786	-2.28442	-2.50527	-2.7251	-2.95337	-3.19117	-3.42466
92	1.3857	1.37604	1.35804	1.28458	1.12966	0.769904	0.479573	0.296264	0.133528	0.0129177	-0.0851913	-0.210864	-0.451882	-0.752246	-1.01009	-1.23851	-1.44094	-1.66875	-1.91119	-2.12736	-2.34144	-2.54408	-2.76229	-3.01767	-3.22825
93	2.33121	2.32519	2.31235	2.22716	2.04389	1.50969	0.955905	0.630437	0.328979	0.135904	-0.0254132	-0.203312	-0.470145	-0.742443	-0.90382	-1.02648	-1.16269	-1.41159	-1.68474	-1.93705	-2.17383	-2.42148	-2.64776	-2.90004	-3.15981
94	1.25391	1.24137	1.21735	1.11542	0.98455	0.649677	0.220967	-0.0981609	-0.388432	-0.597028	-0.767072	-0.898145	-1.02169	-1.17807	-1.28717	-1.4398	-1.63935	-1.82865	-1.99947	-2.18264	-2.38362	-2.60798	-2.83877	-3.07787	-3.32048
95	1.68054	1.67055	1.65122	1.54883	1.40213	1.00474	0.515752	0.192409	-0.103093	-0.32127	-0.500825	-0.637126	-0.806081	-1.00173	-1.14743	-1.3243	-1.53457	-1.74037	-1.91147	-2.10805	-2.3145	-2.52298	-2.76193	-3.0013	-3.23721
96	1.81835	1.80946	1.79284	1.6941	1.54093	1.09364	0.662655	0.395615	0.132566	-0.0349068	-0.179746	-0.294413	-0.474199	-0.702829	-0.876781	-1.11247	-1.41873	-1.71765	-1.95455	-2.17886	-2.39767	-2.63133	-2.8532	-3.08912	-3.3256
97	1.29528	1.27741	1.25327	1.17669	1.06039	0.825725	0.571546	0.328605	0.0570461	-0.179003	-0.343994	-0.464126	-0.598892	-0.803814	-1.00884	-1.18708	-1.35422	-1.52555	-1.71647	-1.88934	-2.12603	-2.37166	-2.62493	-2.85266	-3.08154
98	1.90083	1.89352	1.87972	1.80069	1.62425	1.13527	0.762067	0.532887	0.314291	0.104272	-0.0962104	-0.313582	-0.644606	-0.893499	-1.09604	-1.31069	-1.51162	-1.71417	-1.94331	-2.16229	-2.3851	-2.60397	-2.83708	-3.089	-3.35767
99	1.49265	1.48061	1.45972	1.3958	1.24567	0.938045	0.67919	0.503448	0.344768	0.183889	0.0267093	-0.166461	-0.583275	-0.917611	-1.15472	-1.38257	-1.57684	-1.7673	-1.99567	-2.2072	-2.42052	-2.6517	-2.89072	-3.15943	-3.42442
100	1.67127	1.66032	1.64064	1.56054	1.40709	1.05172	0.71015	0.497423	0.322411	0.164634	0.0188906	-0.171869	-0.573578	-0.890724	-1.10924	-1.31923	-1.50773	-1.69825	-1.90938	-2.1195	-2.32272	-2.54097	-2.77658	-3.04118	-3.30939
101	2.0957	2.0874	2.07117	1.98524	1.815	1.35626	0.893826	0.603127	0.365202	0.190213	0.0273663	-0.176724	-0.471347	-0.769818	-0.980618	-1.19163	-1.39227	-1.58876	-1.79883	-2.0034	-2.18168	-2.41104	-2.63359	-2.88403	-3.12596
102	1.93044	1.92297	1.90721	1.83976	1.65311	1.19393	0.792182	0.60125	0.470497	0.330962	0.20087	0.00395968	-0.480147	-0.913243	-1.18575	-1.44268	-1.68236	-1.89634	-2.1046	-2.30069	-2.48534	-2.67902	-2.89036	-3.11932	-3.34323
103	1.61037	1.60209	1.58607	1.52068	1.33448	0.874736	0.49581	0.296674	0.16713	0.056093	-0.0839802	-0.298964	-0.686631	-1.04578	-1.28809	-1.51898	-1.73676	-1.93587	-2.14135	-2.34995	-2.52883	-2.70314	-2.89362	-3.11415	-3.34381
104	2.49573	2.48744	2.46957	2.37459	2.22071	1.82279	1.37204	1.15086	0.964133	0.76661	0.596251	0.362865	-0.00409349	-0.361866	-0.608849	-0.84731	-1.07941	-1.3131	-1.57814	-1.83951	-2.07995	-2.28377	-2.49162	-2.73462	-2.99639
105	2.46316	2.45508	2.43828	2.34884	2.18337	1.73767	1.25662	0.988003	0.739912	0.488504	0.242274	0.0124127	-0.233269	-0.525399	-0.762937	-0.995923	-1.20264	-1.42527	-1.6704	-1.91385	-2.13283	-2.3301	-2.53622	-2.77833	-3.03821
106	2.51132	2.50469	2.49257	2.36119	2.22558	1.72136	1.17846	0.863312	0.567472	0.266495	0.00177285	-0.201054	-0.440388	-0.664142	-0.844091	-1.06569	-1.3034	-1.4206	-1.7289	-2.12047	-2.35609	-2.55432	-2.78998	-3.03841	-3.30318
107	1.86583	1.85714	1.83982	1.74277	1.58666	1.15487	0.68299	0.405025	0.164207	-0.0886245	-0.336119	-0.523645	-0.726853	-0.918211	-1.08912	-1.28695	-1.51551	-1.75087	-1.98935	-2.22423	-2.4691	-2.71362	-2.94437	-3.20648	-3.47264
108	1.45111	1.44157	1.42551	1.35014	1.18439	0.765287	0.449794	0.221413	0.00730269	-0.180744	-0.361695	-0.554063	-0.795517	-0.994447	-1.15301	-1.30192	-1.43487	-1.58429	-1.79073	-1.97986	-2.04549	-2.02578	-2.39169	-2.72882	-3.09579
109	1.88869	1.87734	1.85391	1.76361	1.62342	1.28336	0.90402	0.684653	0.501631	0.340341	0.2056	0.0432789	-0.329952	-0.654845	-0.882015	-1.11182	-1.33363	-1.55163	-1.77926	-1.99854	-2.22447	-2.45021	-2.69541	-2.95353	-3.20867
110	2.15374	2.14501	2.12551	2.03461	1.87988	1.4727	1.05164	0.834482	0.662565	0.52206	0.410894	0.260375	-0.151415	-0.569687	-0.851931	-1.13632	-1.39256	-1.62459	-1.86203	-2.0934	-2.30781	-2.5217	-2.74345	-2.97012	-3.20837
111	2.25006	2.23891	2.21699	2.11898	1.98651	1.66385	1.29265	1.10222	0.98425	0.880317	0.775	0.558996	0.100341	-0.333853	-0.655817	-0.982313	-1.28111	-1.54106	-1.79047	-2.02785	-2.25508	-2.46537	-2.67577	-2.91262	-3.16572
112	1.72722	1.71712	1.69702	1.59953	1.45389	1.06278	0.639952	0.363282	0.112432	-0.140156	-0.384391	-0.59321	-0.802225	-1.01769	-1.23095	-1.42347	-1.58483	-1.81438	-2.11151	-2.36441	-2.55956	-2.78813	-3.0184	-3.26189	-3.50017
113	1.37647	1.36657	1.35273	1.31601	1.21577	1.04435	0.921511	0.82175	0.721697	0.60674	0.371832	0.189952	0.0854391	-0.0600393	-0.247862	-0.476288	-0.696828	-0.928955	-1.14294	-1.38115	-1.61784	-1.84709	-2.0802	-2.32894	-2.59427
114	1.62981	1.61744	1.60262	1.55941	1.4519	1.2653	1.14239	1.03434	0.913491	0.78332	0.602512	0.433651	0.270627	0.0693574	-0.161799	-0.428268	-0.691073	-0.94988	-1.18621	-1.42285	-1.66166	-1.89649	-2.11726	-2.35022	-2.60157
115	1.76937	1.7554	1.73413	1.68602	1.58814	1.42079	1.26993	1.13603	0.999785	0.880314	0.687147	0.532863	0.371212	0.155387	-0.0897614	-0.369638	-0.641737	-0.887629	-1.09614	-1.24614	-1.44828	-1.71968	-1.95443	-2.19059	-2.43727
116	1.53569	1.51744	1.49532	1.45159	1.38159	1.2683	1.15259	1.01763	0.839865	0.683716	0.515143	0.373631	0.220155	0.0192377	-0.242561	-0.522173	-0.777636	-1.00351	-1.18781	-1.30924	-1.47669	-1.74604	-1.99148	-2.2208	-2.46534
117	1.97682	1.9541	1.92566	1.86747	1.79554	1.67222	1.51393	1.30098	1.06492	0.873184	0.682045	0.533184	0.371696	0.15062	-0.154079	-0.494236	-0.783208	-1.02094	-1.22983	-1.41278	-1.59626	-1.83508	-2.06308	-2.2921	-2.53841
118	1.57898	1.57018	1.55778	1.52344	1.3919	1.1645	1.04432	0.94471	0.846153	0.738806	0.563226	0.407002	0.258051	0.0676827	-0.17299	-0.449179	-0.720908	-0.974598	-1.22663	-1.47055	-1.71647	-1.95664	-2.1883	-2.42883	-2.68446
119	1.87673	1.85314	1.82706	1.77737	1.71496	1.61206	1.47654	1.2931	1.06979	0.874714	0.655609	0.482868	0.339315	0.1324	-0.151237	-0.461298	-0.740357	-0.99205	-1.2033	-1.40922	-1.61247	-1.83197	-2.06743	-2.30571	-2.57364
120	1.88036	1.85863	1.83474	1.78037	1.70954	1.58662	1.44753	1.26987	1.07386	0.876196	0.66314	0.466366	0.287142	0.0548334	-0.259228	-0.605347	-0.922163	-1.19026	-1.42004	-1.58154	-1.77427	-2.0171	-2.26653	-2.50134	-2.76489
121	2.15753	2.1319	2.10366	2.05195	1.96832	1.829	1.66993	1.39513	1.10037	0.874353	0.614577	0.372112	0.161777	-0.102942	-0.446431	-0.776173	-1.05015	-1.28469	-1.4852	-1.67328	-1.8621	-2.07601	-2.30159	-2.52678	-2.78163
122	2.24766	2.22858	2.2012	2.12653	2.00901	1.78195	1.50817	1.21532	0.92677	0.662454	0.448247	0.239448	0.0129987	-0.244263	-0.52482	-0.780979	-1.00957	-1.21151	-1.39134	-1.55618	-1.69782	-2.00181	-2.25848	-2.53336	-2.82959
123	1.85847	1.83186	1.79859	1.7338	1.66365	1.5424	1.35509	1.10653	0.858194	0.649333	0.455365	0.250663	0.0274199	-0.239603	-0.524288	-0.783465	-1.02125	-1.22712	-1.41129	-1.57645	-1.72593	-2.00675	-2.25641	-2.51853	-2.81299
124	1.95467	1.93236	1.90065	1.83722	1.74854	1.59125	1.38871	1.13423	0.896228	0.677902	0.460034	0.269827	0.0761313	-0.15768	-0.43582	-0.700252	-0.941605	-1.17115	-1.36826	-1.55768	-1.74339	-1.96724	-2.19477	-2.43901	-2.72457
125	1.70722	1.68231	1.65231	1.58781	1.50212	1.35472	1.15441	0.9013	0.662299	0.430693	0.217443	0.0525542	-0.1193	-0.324406	-0.571238	-0.821111	-1.04855	-1.25363	-1.44258	-1.63016	-1.83962	-2.07729	-2.32411	-2.57692	-2.87514
126	1.80611	1.77828	1.7461	1.6763	1.59942	1.46294	1.25349	0.985442	0.727717	0.486986	0.268959	0.096876	-0.0725107	-0.279579	-0.529153	-0.785657	-1.01831	-1.21526	-1.3969	-1.58245	-1.77952	-2.01944	-2.26736	-2.52888	-2.81833
127	1.69927	1.67092	1.63673	1.56735	1.5009	1.38147	1.18105	0.921747	0.670411	0.443493	0.229119	0.059792	-0.112431	-0.331846	-0.586073	-0.831564	-1.04874	-1.23916	-1.41941	-1.60033	-1.78598	-2.01891	-2.25529	-2.51535	-2.79688
128	2.01705	1.99752	1.96817	1.89514	1.8038	1.63279	1.41048	1.18732	0.983635	0.76891	0.532007	0.339388	0.161319	-0.045188	-0.283471	-0.53582	-0.76905	-0.986327	-1.17705	-1.37141	-1.5961	-1.83149	-2.05922	-2.36283	-2.69943
129	1.89859	1.87939	1.85109	1.78741	1.69134	1.51852	1.31423	1.10191	0.894678	0.684037	0.414265	0.213636	0.0439901	-0.150962	-0.376654	-0.614353	-0.831167	-1.03295	-1.21152	-1.39311	-1.57292	-1.80235	-2.01996	-2.28565	-2.59264
130	2.27479	2.25095	2.21955	2.15139	2.07053	1.92236	1.71982	1.46446	1.20061	0.951524	0.682357	0.50179	0.321596	0.069191	-0.252194	-0.565054	-0.826817	-1.05886	-1.25377	-1.44097	-1.63595	-1.83116	-2.05479	-2.29577	-2.58296
131	1.893	1.87377	1.84167	1.77055	1.67074	1.48848	1.24395	1.01837	0.834907	0.645351	0.450689	0.236354	0.0304404	-0.188047	-0.428438	-0.659486	-0.859925	-1.04453	-1.20432	-1.38615	-1.58253	-1.80506	-2.04592	-2.31779	-2.60844
132	1.77841	1.75617	1.72788	1.66108	1.58134	1.4357	1.25212	1.06034	0.859209	0.638315	0.432444	0.249504	0.0376019	-0.208445	-0.489807	-0.764931	-0.999841	-1.19608	-1.36173	-1.53542	-1.72845	-1.9571	-2.19745	-2.46712	-2.76413
133	1.77275	1.75675	1.73368	1.67581	1.55996	1.35548	1.16152	0.971132	0.78807	0.613947	0.424895	0.24364	0.0336271	-0.217611	-0.491746	-0.747985	-0.975985	-1.18244	-1.35529	-1.52415	-1.7247	-1.95938	-2.21816	-2.48446	-2.77539
134	1.96568	1.94907	1.92157	1.8565	1.73037	1.48947	1.23193	0.993657	0.808772	0.635859	0.451042	0.251943	0.0345712	-0.21043	-0.461096	-0.708086	-0.933839	-1.12847	-1.30332	-1.48259	-1.70254	-1.94921	-2.19977	-2.48566	-2.79603
135	2.02682	2.00151	1.97142	1.89738	1.80584	1.62818	1.4001	1.12591	0.8698	0.654239	0.447174	0.243306	0.0125049	-0.24072	-0.498721	-0.741373	-0.962906	-1.18109	-1.40294	-1.62063	-1.8631	-2.09924	-2.36009	-2.62018	-2.90354
136	1.89441	1.87493	1.84816	1.78701	1.68017	1.4942	1.28189	1.07011	0.861795	0.649821	0.441299	0.245683	0.0341122	-0.216524	-0.462512	-0.687422	-0.880997	-1.05003	-1.22409	-1.38847	-1.57624	-1.80937	-2.08282	-2.36955	-2.67845
137	1.87725	1.85015	1.81771	1.74733	1.67121	1.53248	1.32278	1.06537	0.832905	0.612311	0.405744	0.233763	0.0321693	-0.224918	-0.499334	-0.757893	-0.993463	-1.1941	-1.38879	-1.57138	-1.76565	-1.98806	-2.2578	-2.54228	-2.8528
138	1.73882	1.71553	1.68693	1.62852	1.55619	1.43012	1.27222	1.07133	0.882717	0.663801	0.466255	0.266115	0.0340352	-0.228772	-0.504833	-0.750402	-0.97249	-1.17429	-1.37467	-1.55783	-1.76579	-1.98406	-2.21971	-2.47593	-2.76744
139	2.06539	2.05421	2.03417	1.95995	1.79309	1.40038	1.00278	0.71091	0.473174	0.298107	0.0659724	-0.205144	-0.464212	-0.785783	-1.00961	-1.22186	-1.25775	-1.57168	-1.73377	-1.93333	-1.4718	-2.41976	-2.56253	-2.9046	-3.09594
140	1.56114	1.54879	1.52274	1.41879	1.28765	0.964199	0.480599	0.163001	-0.125949	-0.358285	-0.609276	-0.893154	-1.17289	-1.41342	-1.59586	-1.78238	-1.80274	-2.12558	-2.24655	-2.38939	-1.87271	-2.83224	-2.9843	-3.29731	-3.41978
141	2.60153	2.58964	2.56567	2.45449	2.32856	2.00055	1.5219	1.20657	0.908065	0.63077	0.310902	-0.00201766	-0.263989	-0.533487	-0.778495	-1.01723	-1.22875	-1.44304	-1.67177	-1.90117	-2.12682	-2.36159	-2.59819	-2.83454	-3.08775
142	2.78001	2.76769	2.7426	2.62658	2.50703	2.19243	1.7025	1.37399	1.06501	0.771242	0.443939	0.128388	-0.147632	-0.418557	-0.641591	-0.855369	-1.05061	-1.25153	-1.46359	-1.6793	-1.89721	-2.12442	-2.35766	-2.5896	-2.84617
143	2.65324	2.64044	2.61512	2.50028	2.37962	2.06725	1.57393	1.23568	0.92028	0.618867	0.293852	-0.012978	-0.291688	-0.556341	-0.783683	-1.00195	-1.20382	-1.40271	-1.60099	-1.81001	-2.01744	-2.23072	-2.44914	-2.67609	-2.92345
144	2.45378	2.44182	2.4184	2.30594	2.17779	1.86476	1.32913	1.00122	0.731096	0.485185	0.121973	-0.236455	-0.518033	-0.853478	-1.07484	-1.27343	-1.4526	-1.62547	-1.79852	-1.97564	-2.15644	-2.35374	-2.5613	-2.7841	-3.03335
145	2.50415	2.4952	2.47559	2.37064	2.22347	1.84581	1.29632	0.995207	0.692053	0.433821	0.237099	0.0320614	-0.280247	-0.601122	-0.785695	-0.946776	-1.12635	-1.34698	-1.59401	-1.83427	-2.08234	-2.33029	-2.58598	-2.85144	-3.11767
146	2.58629	2.57597	2.55135	2.43668	2.30216	1.97215	1.32754	0.968293	0.665799	0.410996	0.183358	-0.0450417	-0.358682	-0.724883	-0.93911	-1.13089	-1.31896	-1.5233	-1.74958	-1.98004	-2.21735	-2.4614	-2.71107	-2.97116	-3.22682
147	1.5695	1.55607	1.53034	1.42506	1.30109	0.999506	0.559876	0.249407	-0.0395136	-0.315017	-0.601871	-0.887173	-1.14118	-1.38512	-1.56807	-1.72714	-1.87587	-2.02509	-2.17707	-2.33732	-2.51896	-2.71258	-2.93197	-3.16859	-3.40343
148	1.43044	1.41623	1.38946	1.298	1.17642	0.909901	0.5523	0.313704	0.0590532	-0.187645	-0.446042	-0.720456	-0.947703	-1.16921	-1.36744	-1.56082	-1.74081	-1.91901	-2.09851	-2.27652	-2.45823	-2.65577	-2.87113	-3.08638	-3.31142
149	1.99705	1.98212	1.95368	1.838	1.73177	1.47164	1.02493	0.712351	0.442127	0.215051	-0.0397836	-0.335159	-0.574258	-0.853381	-1.05899	-1.23539	-1.40652	-1.57363	-1.74472	-1.93209	-2.12853	-2.34331	-2.56203	-2.78343	-3.03132
150	0.973228	0.961345	0.940584	0.863588	0.707875	0.366436	0.00149582	-0.258325	-0.513626	-0.733739	-0.975752	-1.21325	-1.40578	-1.62984	-1.83985	-2.0618	-2.28397	-2.4916	-2.68054	-2.86993	-3.05878	-3.25002	-3.43565	-3.62509	-3.83483
151	2.37605	2.36541	2.34484	2.26056	2.09565	1.68586	1.19759	0.845306	0.517288	0.171775	-0.244928	-0.563439	-0.804264	-1.02205	-1.21418	-1.41151	-1.6252	-1.84485	-2.05857	-2.2672	-2.49726	-2.75887	-3.0075	-3.2448	-3.46418
152	2.11559	2.1007	2.07275	1.95434	1.84198	1.54952	1.05488	0.661039	0.266202	-0.138761	-0.481256	-0.709343	-0.897048	-1.07993	-1.25525	-1.45849	-1.70433	-1.95576	-2.18768	-2.41741	-2.64779	-2.92246	-3.17452	-3.41395	-3.63592
153	1.65527	1.6437	1.61874	1.52561	1.37899	1.04108	0.557428	0.232864	-0.0624858	-0.319924	-0.600779	-0.866816	-1.07635	-1.27563	-1.43842	-1.60714	-1.76855	-1.92437	-2.07776	-2.23201	-2.40941	-2.61718	-2.83801	-3.07197	-3.31558
154	2.35629	2.34529	2.32157	2.21427	2.07368	1.7384	1.12341	0.772506	0.524118	0.317157	-0.0108569	-0.361333	-0.6624	-1.02306	-1.23431	-1.43336	-1.61384	-1.77835	-1.93939	-2.11097	-2.29718	-2.49308	-2.69595	-2.91518	-3.16018
155	1.81351	1.79713	1.76379	1.6706	1.54809	1.29319	0.848444	0.540374	0.298638	0.0948497	-0.149837	-0.429442	-0.684927	-0.962772	-1.16389	-1.36289	-1.56363	-1.74274	-1.90835	-2.06544	-2.23781	-2.41704	-2.62499	-2.83995	-3.0664
156	1.38597	1.37533	1.35344	1.24385	1.11488	0.775919	0.329935	0.0655978	-0.185032	-0.379867	-0.549083	-0.708785	-0.893152	-1.14667	-1.37291	-1.5883	-1.78786	-1.98591	-2.19859	-2.4234	-2.66253	-2.90582	-3.14581	-3.38284	-3.6154
157	2.57727	2.56756	2.54561	2.44413	2.29835	1.93106	1.39878	1.08383	0.786948	0.502416	0.166587	-0.128403	-0.438279	-0.768779	-1.00453	-1.21238	-1.41379	-1.62238	-1.85769	-2.10455	-2.34717	-2.58555	-2.81136	-3.02383	-3.22652
158	2.3722	2.3642	2.34658	2.24635	2.08321	1.63994	1.01042	0.6538	0.33651	0.0779415	-0.115753	-0.354016	-0.660033	-0.916961	-1.08458	-1.22959	-1.38775	-1.57521	-1.78088	-1.99202	-2.22648	-2.48366	-2.7385	-3.00856	-3.25878
159	2.59912	2.59011	2.57053	2.46196	2.31196	1.90319	1.27761	0.909205	0.592001	0.34746	0.15722	-0.0887147	-0.392938	-0.651658	-0.824167	-0.982151	-1.16797	-1.37122	-1.5809	-1.79384	-1.3064	-2.27533	-2.53294	-2.79539	-3.04466
160	2.42832	2.41814	2.39521	2.2894	2.14293	1.77618	1.14991	0.76307	0.434006	0.159681	-0.0533411	-0.279788	-0.590102	-0.924491	-1.13603	-1.30707	-1.45861	-1.62009	-1.79342	-1.97413	-1.34114	-2.39496	-2.62059	-2.84912	-3.07493
161	1.70322	1.68959	1.6654	1.5804	1.43648	1.1174	0.713398	0.418391	0.177524	-0.00562316	-0.272264	-0.566484	-0.836321	-1.1095	-1.29985	-1.47574	-1.6437	-1.80294	-1.97546	-2.15607	-2.35361	-2.56825	-2.79369	-3.01838	-3.25583
162	2.02629	2.01077	1.98216	1.89241	1.76276	1.49044	1.06847	0.770281	0.532102	0.341512	0.0634543	-0.237326	-0.501628	-0.848284	-1.07895	-1.28042	-1.47219	-1.65615	-1.82816	-2.01196	-2.21015	-2.41917	-2.66573	-2.92131	-3.1951
163	1.59062	1.58374	1.56986	1.51229	1.29962	0.759248	0.268342	-0.0621073	-0.360685	-0.636041	-0.998124	-1.30658	-1.51501	-1.71299	-1.90516	-2.10059	-2.28884	-2.46688	-2.63556	-2.81177	-2.98412	-3.17233	-3.35982	-3.56526	-3.80482
164	1.10547	1.097	1.08433	1.03332	0.840833	0.39285	0.127455	-0.0799661	-0.315109	-0.503055	-0.652576	-0.800646	-0.948889	-1.11326	-1.26473	-1.41568	-1.5739	-1.74746	-1.92585	-2.11811	-2.33168	-2.57469	-2.83537	-3.1076	-3.39253
165	1.69668	1.68635	1.67127	1.616	1.43722	1.03599	0.77641	0.545701	0.270446	0.0620268	-0.108585	-0.279704	-0.490915	-0.803047	-1.03076	-1.21425	-1.38724	-1.57311	-1.78313	-2.00336	-2.24705	-2.51894	-2.78203	-3.05302	-3.32358
166	1.66817	1.65594	1.63823	1.57748	1.41934	1.08399	0.835354	0.615448	0.354529	0.164813	0.0294375	-0.0904809	-0.284069	-0.677636	-1.01754	-1.22981	-1.41053	-1.59237	-1.78896	-2.00002	-2.25604	-2.51676	-2.76919	-3.02437	-3.27748
167	2.06292	2.0524	2.03372	1.95393	1.79612	1.43573	1.05999	0.827135	0.595755	0.415096	0.287768	0.164129	-0.0532943	-0.476247	-0.774584	-0.974305	-1.16121	-1.35754	-1.57532	-1.82158	-2.08122	-2.33362	-2.59033	-2.84969	-3.11432
168	0.554463	0.539282	0.517348	0.450974	0.325162	0.0869205	-0.141319	-0.326699	-0.51561	-0.679626	-0.827648	-0.977002	-1.19214	-1.50009	-1.73925	-1.95074	-2.14257	-2.33022	-2.53715	-2.78647	-3.04266	-3.2844	-3.50609	-3.72162	-3.90162
169	0.650092	0.633644	0.607724	0.526607	0.418672	0.19966	-0.0606605	-0.254882	-0.433737	-0.59053	-0.741241	-0.902743	-1.1504	-1.5027	-1.76219	-1.99362	-2.20411	-2.38304	-2.59113	-2.84894	-3.09232	-3.34487	-3.57384	-3.78388	-3.96544
170	0.981209	0.965664	0.940918	0.850695	0.743173	0.510961	0.228457	0.023002	-0.172751	-0.335127	-0.491734	-0.648424	-0.878797	-1.17366	-1.39698	-1.60659	-1.79633	-1.96769	-2.14264	-2.361	-2.61122	-2.84567	-3.09539	-3.35335	-3.60167
171	1.2234	1.20949	1.18548	1.08978	0.96975	0.692656	0.351848	0.123454	-0.0986546	-0.293856	-0.477899	-0.669443	-0.867692	-1.0768	-1.2515	-1.42114	-1.58129	-1.73402	-1.89401	-2.09372	-2.32003	-2.54669	-2.79267	-3.05544	-3.31074
172	2.52559	2.51093	2.48449	2.38959	2.25501	1.94224	1.49513	1.13692	0.796816	0.462549	0.0538474	-0.277508	-0.518767	-0.746794	-0.958338	-1.17183	-1.38243	-1.58292	-1.77449	-1.96624	-2.17899	-2.4254	-2.67349	-2.93749	-3.19884
173	2.5709	2.5556	2.52615	2.40996	2.29332	1.99929	1.45953	1.03472	0.673915	0.349791	-0.0517639	-0.383079	-0.62442	-0.875096	-1.07548	-1.28835	-1.5039	-1.71165	-1.91024	-2.09907	-2.30035	-2.52561	-2.76057	-3.00952	-3.25697
174	2.09314	2.07635	2.04281	1.93432	1.81699	1.55352	1.0126	0.611093	0.29786	0.012208	-0.320533	-0.62454	-0.871297	-1.15221	-1.33869	-1.5425	-1.74395	-1.92332	-2.07946	-2.25221	-2.43392	-2.63966	-2.85582	-3.07611	-3.30048
175	2.24451	2.22706	2.19413	2.0813	1.97941	1.75298	1.28004	0.956487	0.722424	0.506101	0.248598	-0.00832036	-0.228235	-0.448612	-0.634026	-0.841818	-1.07284	-1.29298	-1.49094	-1.67681	-1.87106	-2.07461	-2.29739	-2.53329	-2.78973
176	1.8045	1.78612	1.75141	1.63972	1.54747	1.33285	0.917384	0.618991	0.373584	0.144747	-0.110081	-0.354541	-0.557227	-0.770796	-0.963399	-1.17807	-1.4122	-1.63663	-1.84464	-2.04715	-2.2545	-2.47281	-2.71399	-2.95347	-3.20198
177	1.65867	1.6436	1.61429	1.51627	1.39947	1.13871	0.745306	0.461182	0.167591	-0.133529	-0.430929	-0.696741	-0.936277	-1.12941	-1.28867	-1.43808	-1.58191	-1.71911	-1.85924	-2.01583	-2.19156	-2.39455	-2.62151	-2.85829	-3.0912
178	1.75589	1.74276	1.71921	1.63679	1.50199	1.19689	0.869641	0.64293	0.467832	0.336874	0.126679	-0.141208	-0.456644	-0.794908	-1.0907	-1.3554	-1.57127	-1.76553	-1.95618	-2.15158	-2.36139	-2.58536	-2.82816	-3.07034	-3.31103
179	1.09672	1.08237	1.05707	0.969892	0.848638	0.580975	0.267351	0.0419316	-0.192128	-0.427979	-0.67501	-0.894615	-1.08626	-1.28773	-1.49468	-1.70594	-1.902	-2.09754	-2.28296	-2.49571	-2.71449	-2.95125	-3.20505	-3.45059	-3.67754
180	1.30437	1.29175	1.27178	1.20532	1.04919	0.705814	0.420761	0.201031	0.00978237	-0.135093	-0.249061	-0.375878	-0.556118	-0.725202	-0.869748	-1.0302	-1.21509	-1.47534	-1.8055	-2.0839	-2.35318	-2.62408	-2.88772	-3.13664	-3.38491
181	2.01051	1.99989	1.97891	1.89776	1.74239	1.38913	0.994727	0.73043	0.488233	0.300875	0.182343	0.0642845	-0.119896	-0.488957	-0.681389	-0.803745	-0.929536	-1.21681	-1.55818	-1.81837	-2.08021	-2.33211	-2.59534	-2.85936	-3.10995
182	1.36503	1.35319	1.32856	1.24515	1.10062	0.784435	0.392643	0.141984	-0.0557577	-0.220501	-0.3185	-0.431426	-0.66853	-1.14957	-1.35974	-1.48338	-1.6049	-1.79116	-2.06135	-2.29262	-2.52032	-2.75379	-2.99524	-3.23129	-3.45357
183	0.4622	0.446264	0.418687	0.328562	0.228176	0.0171692	-0.268003	-0.468686	-0.66642	-0.781584	-0.795761	-0.850156	-0.956894	-1.49093	-1.77715	-1.97282	-2.17949	-2.41522	-2.80684	-3.11957	-3.34054	-3.58491	-3.78788	-3.96672	-4.10195
184	1.73291	1.73063	1.72646	1.70805	1.4372	0.488332	0.140438	-0.0662332	-0.267582	-0.439706	-0.554736	-0.657265	-0.769559	-1.07857	-1.30463	-1.485	-1.6844	-1.89252	-2.19484	-2.56503	-2.86967	-3.11983	-3.37021	-3.61675	-3.84294
185	1.95987	1.95489	1.9449	1.90018	1.67455	1.0481	0.655066	0.444027	0.282371	0.208037	0.222905	0.175995	0.0621411	-0.657421	-0.968941	-1.1491	-1.3332	-1.52578	-1.83744	-2.13454	-2.39288	-2.63827	-2.88639	-3.13016	-3.37664
186	1.88157	1.86639	1.83823	1.73931	1.61609	1.33731	0.915735	0.576747	0.181938	-0.15991	-0.416113	-0.579932	-0.736724	-0.974305	-1.13696	-1.32642	-1.52244	-1.71324	-1.93447	-2.19608	-2.45589	-2.74436	-3.00842	-3.27429	-3.50744
187	1.68014	1.66556	1.6377	1.53746	1.40739	1.10605	0.624023	0.266038	-0.104805	-0.44987	-0.713955	-0.891177	-1.03776	-1.21968	-1.38275	-1.58781	-1.83567	-2.077	-2.32099	-2.58346	-2.87103	-3.14412	-3.41345	-3.66429	-3.87813
188	1.26874	1.25073	1.21476	1.11166	0.999314	0.752013	0.276684	-0.100918	-0.408909	-0.681626	-0.871183	-1.00563	-1.15753	-1.44519	-1.60342	-1.76721	-1.96959	-2.14302	-2.30343	-2.47353	-2.66857	-2.88474	-3.12883	-3.40237	-3.63117
189	1.176	1.15764	1.12059	1.019	0.920498	0.711375	0.31322	0.0194317	-0.171512	-0.246083	-0.304694	-0.370263	-0.556679	-1.10098	-1.29057	-1.50215	-1.75681	-1.94836	-2.11989	-2.29309	-2.46839	-2.73149	-2.98659	-3.27187	-3.52618
190	1.77723	1.76039	1.72733	1.619	1.50583	1.24535	0.758296	0.371296	0.0833957	-0.0495421	-0.0973308	-0.158367	-0.302936	-0.919457	-1.11896	-1.3141	-1.56201	-1.74809	-1.92017	-2.10242	-2.29714	-2.53416	-2.78969	-3.07	-3.33389
191	2.45945	2.45077	2.42929	2.32234	2.17461	1.78232	1.1661	0.811501	0.603246	0.517742	0.462343	0.401304	0.18748	-0.612669	-0.867421	-1.11442	-1.41661	-1.63858	-1.85649	-2.05123	-2.24117	-2.46378	-2.71098	-2.97588	-3.23573
192	2.57728	2.55329	2.52296	2.45228	2.32765	2.0784	1.78772	1.3546	0.95214	0.508657	0.0705517	-0.250001	-0.479659	-0.726845	-0.966155	-1.1844	-1.38447	-1.58094	-1.77427	-1.9685	-2.15368	-2.37988	-2.61447	-2.88565	-3.15778
193	2.10745	2.08076	2.04834	1.98493	1.88642	1.71222	1.49028	1.14345	0.793331	0.440783	0.066142	-0.210821	-0.450733	-0.732782	-0.985938	-1.21406	-1.43845	-1.66096	-1.88325	-2.09782	-2.31015	-2.53277	-2.72842	-2.99058	-3.26702
194	2.06742	2.03805	1.9975	1.91209	1.83534	1.68466	1.39656	1.01966	0.651175	0.306591	0.00843028	-0.229916	-0.431962	-0.650334	-0.855368	-1.05035	-1.26336	-1.49639	-1.73083	-1.95473	-2.17425	-2.40687	-2.63925	-2.89149	-3.16424
195	1.77766	1.75301	1.71887	1.64119	1.5419	1.34787	1.07647	0.690147	0.282254	-0.0596335	-0.381786	-0.633179	-0.812425	-1.01262	-1.16567	-1.31466	-1.50585	-1.73104	-1.97203	-2.18865	-2.39287	-2.61336	-2.83579	-3.07941	-3.33982
196	2.37795	2.359	2.33657	2.27314	2.14939	1.90501	1.70041	1.37827	1.0464	0.622447	-0.027116	-0.350351	-0.564729	-0.9229	-1.19943	-1.45913	-1.6745	-1.85801	-2.05708	-2.25311	-2.4461	-2.65406	-2.87261	-3.09052	-3.31028
197	1.07565	1.0512	1.01956	0.979986	0.873247	0.71018	0.541456	0.337541	0.0264765	-0.250825	-0.500775	-0.727206	-0.97578	-1.19727	-1.38579	-1.57418	-1.77558	-1.99168	-2.21976	-2.44072	-2.65136	-2.84598	-3.10185	-3.35806	-3.57418
198	2.47434	2.46029	2.44099	2.38869	2.27191	2.06	1.91068	1.69556	1.31895	0.999355	0.401469	0.170928	-0.037635	-0.360478	-0.645837	-0.926436	-1.16936	-1.37088	-1.6358	-1.88665	-2.11573	-2.37123	-2.63061	-2.88516	-3.14527
199	1.15189	1.13656	1.11548	1.07456	0.966875	0.796259	0.665511	0.467974	0.140255	-0.0841758	-0.439614	-0.626547	-0.780625	-0.960158	-1.15418	-1.35029	-1.53029	-1.69373	-1.88941	-2.08274	-2.2897	-2.51446	-2.75096	-3.00154	-3.27267
200	1.71229	1.6952	1.67579	1.62985	1.50914	1.30274	1.16411	0.932638	0.46319	0.0670577	-0.261901	-0.513241	-0.732291	-0.95367	-1.15771	-1.36328	-1.53888	-1.69514	-1.88623	-2.08196	-2.28626	-2.5088	-2.73646	-2.98	-3.25144
201	1.15286	1.13209	1.10641	1.05814	0.98624	0.869327	0.738946	0.545241	0.217521	-0.0617059	-0.434154	-0.657044	-0.86908	-1.10578	-1.35249	-1.59585	-1.81113	-1.99515	-2.17905	-2.36662	-2.5527	-2.7756	-2.99449	-3.22212	-3.47406
202	1.08523	1.06506	1.03965	0.986326	0.891181	0.728247	0.569769	0.382646	0.154143	-0.0528563	-0.282814	-0.509983	-0.859677	-1.11907	-1.30934	-1.48885	-1.6676	-1.87328	-2.09588	-2.31811	-2.53732	-2.75867	-3.0116	-3.27121	-3.51732
203	1.76828	1.73798	1.70339	1.66221	1.58851	1.47404	1.32791	1.09772	0.793989	0.511871	0.286265	0.0518134	-0.378976	-0.70341	-0.928874	-1.14648	-1.35364	-1.59724	-1.85876	-2.12254	-2.30483	-2.59031	-2.8705	-3.17569	-3.45229
204	1.18585	1.16755	1.14282	1.08272	0.991051	0.828021	0.659094	0.461307	0.249921	0.0178722	-0.260216	-0.493158	-0.846196	-1.05587	-1.21611	-1.37179	-1.52902	-1.72042	-1.94168	-2.18228	-2.42071	-2.66737	-2.91861	-3.18138	-3.43716
205	1.28031	1.26233	1.23358	1.15958	1.0758	0.914071	0.705776	0.489356	0.263407	0.0371341	-0.31262	-0.540871	-0.791454	-1.01094	-1.22039	-1.41387	-1.58018	-1.75279	-1.94945	-2.16881	-2.39177	-2.61785	-2.84753	-3.08161	-3.31433
206	1.06344	1.04695	1.02526	0.967859	0.877357	0.718327	0.571437	0.390472	0.126332	-0.158519	-0.429927	-0.655865	-0.954604	-1.2566	-1.48245	-1.67015	-1.80802	-1.96427	-2.18262	-2.39852	-2.60703	-2.82406	-3.03966	-3.2501	-3.45693
207	0.455302	0.43522	0.400378	0.343529	0.265698	0.141839	-0.0444366	-0.243585	-0.49057	-0.802239	-1.17297	-1.37329	-1.60832	-1.87166	-2.1475	-2.41845	-2.65828	-2.86617	-3.09129	-3.31971	-3.51316	-3.71298	-3.87142	-4.00361	-4.10109
208	0.906506	0.883841	0.851021	0.783025	0.72032	0.606011	0.424809	0.206098	-0.0528983	-0.386842	-0.734307	-0.94402	-1.13583	-1.36908	-1.63007	-1.91069	-2.16286	-2.37952	-2.6217	-2.85853	-3.06626	-3.31751	-3.54242	-3.75465	-3.93894
209	0.87534	0.853769	0.823983	0.763858	0.692962	0.570831	0.407391	0.200278	-0.0580177	-0.385476	-0.703523	-0.921267	-1.11971	-1.35104	-1.60838	-1.89017	-2.14381	-2.35976	-2.60568	-2.84771	-3.07685	-3.30858	-3.53804	-3.75934	-3.95766
210	2.55979	2.53213	2.50725	2.44912	2.3253	2.08993	1.8834	1.40446	0.994154	0.503987	0.0659679	-0.279989	-0.53477	-0.834531	-1.09221	-1.34238	-1.57898	-1.80989	-2.03791	-2.25746	-2.46642	-2.6943	-2.93803	-3.17416	-3.40497
211	0.935238	0.911474	0.880798	0.803699	0.711222	0.530626	0.292477	-0.0219095	-0.350265	-0.717572	-1.05333	-1.27746	-1.4511	-1.63654	-1.8225	-2.01423	-2.21344	-2.42571	-2.6433	-2.85827	-3.03024	-3.28889	-3.5127	-3.72601	-3.90843
212	1.4357	1.411	1.38232	1.32181	1.25099	1.12606	0.966446	0.709164	0.388941	0.0728484	-0.260818	-0.468619	-0.656788	-0.913112	-1.20205	-1.50402	-1.77502	-2.0103	-2.245	-2.47807	-2.70727	-2.94563	-3.19952	-3.45084	-3.68505
213	1.26631	1.25621	1.24147	1.18971	0.996037	0.535528	0.23445	-0.0377785	-0.277629	-0.450168	-0.596713	-0.720274	-0.911674	-1.05389	-1.19527	-1.42303	-1.68868	-1.96201	-2.21933	-2.44899	-2.68754	-2.9268	-3.16957	-3.41825	-3.64641
214	1.88258	1.87707	1.86737	1.8231	1.59688	0.950736	0.558814	0.273653	0.0342437	-0.144209	-0.315611	-0.467301	-0.836369	-1.02734	-1.14483	-1.33235	-1.58756	-1.86067	-2.12739	-2.36893	-2.60726	-2.84405	-3.09694	-3.35214	-3.58844
215	2.24584	2.24174	2.23332	2.18667	1.95691	1.25219	0.818365	0.565387	0.350071	0.163281	-0.0263203	-0.197716	-0.64929	-0.879767	-0.971584	-1.10583	-1.35489	-1.64582	-1.93294	-2.19282	-2.43876	-2.6782	-2.94043	-3.19688	-3.4358
216	1.34941	1.34378	1.33206	1.25816	1.06427	0.507881	0.0228453	-0.262011	-0.486854	-0.638858	-0.773882	-0.894187	-1.10285	-1.25043	-1.31278	-1.37802	-1.5346	-1.80388	-2.08525	-2.33577	-2.56915	-2.81181	-3.05804	-3.29197	-3.53361
217	1.84944	1.84602	1.83794	1.77232	1.55491	0.823223	0.206159	-0.130348	-0.413331	-0.614854	-0.777813	-0.907635	-1.10297	-1.24834	-1.36422	-1.48448	-1.63792	-1.85265	-2.11043	-2.35479	-2.59266	-2.83265	-3.07163	-3.30226	-3.53689
218	1.28641	1.2819	1.27162	1.18436	0.992611	0.373836	-0.324398	-0.728667	-1.06668	-1.28472	-1.4016	-1.4966	-1.64601	-2.0058	-2.20262	-2.40998	-2.64832	-2.85314	-3.04548	-3.28034	-3.53353	-3.77582	-3.96954	-4.11204	-4.21389
219	1.75201	1.74524	1.73082	1.64941	1.45959	0.897286	0.26343	-0.213836	-0.603444	-0.893044	-1.11663	-1.27187	-1.47859	-1.69332	-1.82332	-1.95821	-2.10592	-2.27313	-2.45964	-2.65905	-2.90134	-3.1399	-3.37444	-3.58518	-3.77047
220	0.973103	0.967785	0.956436	0.880125	0.678588	0.0629253	-0.592709	-1.00256	-1.3362	-1.57768	-1.76105	-1.93017	-2.17027	-2.43067	-2.61211	-2.79557	-2.99142	-3.20018	-3.41545	-3.61597	-3.8061	-3.98265	-4.09337	-4.16893	-4.21882
221	2.30043	2.29587	2.28382	2.20095	2.00417	1.38142	0.613878	0.139777	-0.237529	-0.490283	-0.649265	-0.759634	-0.978019	-1.1996	-1.35196	-1.53896	-1.73113	-1.89662	-2.06886	-2.27428	-2.51993	-2.76953	-3.00829	-3.24966	-3.48691
222	2.45109	2.44781	2.43992	2.39822	2.15601	1.36649	0.822555	0.507314	0.229678	0.023577	-0.16787	-0.32511	-0.705211	-0.945744	-1.06737	-1.21905	-1.43193	-1.6891	-1.93681	-2.18237	-2.42552	-2.65838	-2.92193	-3.17387	-3.40687
223	2.28067	2.27735	2.26924	2.22413	1.9846	1.2016	0.591218	0.236019	-0.0455343	-0.21534	-0.347145	-0.458868	-0.781579	-1.03495	-1.13519	-1.24759	-1.41132	-1.65185	-1.90218	-2.15167	-2.38942	-2.61925	-2.90654	-3.15911	-3.40538
224	1.40866	1.40053	1.38523	1.32648	1.1246	0.59691	0.161237	-0.145273	-0.273585	-0.356718	-0.462855	-0.557748	-0.916784	-1.23912	-1.32571	-1.41512	-1.56984	-1.83967	-2.11093	-2.38138	-2.64103	-2.88215	-3.14267	-3.38145	-3.61202
225	0.622669	0.615979	0.602789	0.530304	0.341057	-0.172506	-0.599986	-0.856979	-1.06151	-1.13576	-1.20584	-1.29	-1.47681	-1.83583	-1.97115	-2.10164	-2.2755	-2.52982	-2.79131	-3.03777	-3.26977	-3.47026	-3.71713	-3.90196	-4.05708
226	0.615841	0.60937	0.596969	0.529267	0.331345	-0.217907	-0.669765	-0.949029	-1.10276	-1.15084	-1.20937	-1.2783	-1.56735	-2.03402	-2.21221	-2.37842	-2.57288	-2.8126	-3.05017	-3.28072	-3.5047	-3.69562	-3.89738	-4.04474	-4.15278
227	1.47863	1.47314	1.46214	1.38004	1.18848	0.606183	0.0235566	-0.307561	-0.580983	-0.711636	-0.783676	-0.844786	-0.94779	-1.23718	-1.39821	-1.57685	-1.78502	-1.97405	-2.16771	-2.36469	-2.6256	-2.92919	-3.20961	-3.47054	-3.70857
228	1.18272	1.17581	1.15928	1.05738	0.890931	0.408274	-0.284942	-0.719781	-1.09561	-1.3667	-1.53779	-1.66093	-1.8229	-1.98713	-2.1447	-2.3144	-2.49182	-2.67937	-2.91904	-3.21285	-3.49105	-3.7418	-3.93798	-4.09035	-4.202
229	0.871914	0.867267	0.85517	0.77418	0.577142	-0.0448236	-0.760134	-1.19333	-1.51882	-1.70428	-1.83571	-1.95052	-2.172	-2.47954	-2.63654	-2.8055	-2.99983	-3.21356	-3.45001	-3.68673	-3.83202	-4.06779	-4.18433	-4.25938	-4.30898
230	0.78282	0.777979	0.767602	0.687728	0.490194	-0.140522	-0.770669	-1.12155	-1.3941	-1.54655	-1.64737	-1.74214	-1.94685	-2.3043	-2.46671	-2.64818	-2.83029	-3.00266	-3.19193	-3.40112	-3.62387	-3.83997	-4.01413	-4.13769	-4.22043
231	2.80021	2.7968	2.78886	2.72024	2.50317	1.77157	1.02638	0.598451	0.301694	0.145481	0.047358	-0.0467625	-0.285709	-0.696008	-0.886513	-1.08922	-1.30529	-1.50393	-1.7014	-1.8975	-2.13579	-2.4015	-2.66598	-2.91837	-3.15586
232	2.45254	2.44756	2.43598	2.35265	2.15834	1.56098	0.854481	0.428883	0.0920165	-0.139829	-0.275512	-0.376406	-0.501204	-0.697582	-0.842077	-0.995773	-1.16605	-1.33792	-1.52009	-1.7142	-1.95624	-2.23155	-2.51611	-2.79526	-3.05617
233	1.05728	1.04536	1.02911	0.977839	0.848175	0.606683	0.46685	0.350307	0.239833	0.156018	0.0518181	-0.121404	-0.456048	-0.826674	-1.16039	-1.5112	-1.77653	-1.95012	-2.12714	-2.35015	-2.62575	-2.89482	-3.16113	-3.40721	-3.63239
234	1.80055	1.78867	1.76817	1.71211	1.53735	1.16671	0.880083	0.650739	0.477933	0.378172	0.300505	0.126494	-0.236462	-0.613839	-0.907601	-1.11594	-1.22076	-1.24624	-1.44394	-1.78456	-1.36302	-2.3193	-2.52941	-2.76887	-3.01409
235	1.92194	1.9089	1.88884	1.82752	1.65288	1.25564	0.923531	0.631253	0.363529	0.202472	0.0890412	-0.0699663	-0.35372	-0.740216	-1.01213	-1.21354	-1.35284	-1.41984	-1.61123	-1.86894	-2.09188	-2.30457	-2.52748	-2.76407	-3.00717
236	0.864926	0.8518	0.833621	0.772552	0.653287	0.422288	0.26315	0.124819	-0.0259194	-0.142998	-0.25855	-0.4319	-0.690972	-1.03276	-1.33452	-1.63627	-1.90697	-2.11816	-2.21964	-2.35473	-2.55347	-2.8531	-3.16386	-3.43949	-3.68063
237	0.841438	0.829389	0.812121	0.753353	0.611018	0.324758	0.140483	-0.0238104	-0.191504	-0.298298	-0.410684	-0.568034	-0.807951	-1.09674	-1.30458	-1.51094	-1.71948	-1.91234	-2.08294	-2.23721	-2.43935	-2.66847	-2.9327	-3.15056	-3.37909
238	1.53261	1.51692	1.49178	1.41717	1.26396	0.937699	0.539569	0.209646	-0.102629	-0.308747	-0.480873	-0.681526	-0.904235	-1.1459	-1.37563	-1.56377	-1.74198	-1.92646	-2.09489	-2.28642	-2.48937	-2.6911	-2.89943	-3.11384	-3.33171
239	1.58583	1.57237	1.54973	1.47825	1.30823	0.925837	0.487225	0.122414	-0.207003	-0.395004	-0.522638	-0.683524	-0.975778	-1.32043	-1.54203	-1.71818	-1.86491	-2.02152	-2.23795	-2.42686	-2.63043	-2.82786	-3.0397	-3.24193	-3.45271
240	0.525179	0.514836	0.492314	0.405629	0.254046	-0.105743	-0.523738	-0.772521	-0.995773	-1.13203	-1.2507	-1.39326	-1.67527	-2.07172	-2.33139	-2.56185	-2.76143	-2.89251	-3.08763	-3.30321	-3.55895	-3.76658	-3.9151	-4.05711	-4.14417
241	1.02305	1.01079	0.991624	0.936896	0.759799	0.389789	0.100832	-0.145294	-0.384813	-0.532456	-0.643677	-0.770202	-0.969897	-1.19325	-1.38679	-1.55756	-1.71977	-1.8552	-1.98724	-2.17494	-2.38462	-2.57294	-2.79173	-3.00389	-3.22576
242	1.73865	1.72483	1.69993	1.60294	1.46988	1.17219	0.744893	0.428501	0.144573	-0.0650364	-0.179778	-0.313016	-0.49933	-0.787096	-1.01975	-1.21191	-1.40416	-1.55884	-1.72555	-1.94442	-2.16151	-2.36289	-2.59638	-2.84053	-3.06148
243	1.2978	1.28499	1.26392	1.18227	1.02927	0.681578	0.302749	0.0104406	-0.214613	-0.390546	-0.4994	-0.596768	-0.780681	-1.05549	-1.23502	-1.37398	-1.51291	-1.63398	-1.77585	-1.95955	-2.1399	-2.33926	-2.53702	-2.76468	-3.01333
244	1.48787	1.48207	1.47365	1.43844	1.23301	0.761763	0.580713	0.476002	0.316671	0.15883	0.00225341	-0.143585	-0.66347	-0.994703	-1.21076	-1.43099	-1.64512	-1.83816	-2.02904	-2.21069	-2.42429	-2.64223	-2.86564	-3.0996	-3.34133
245	1.59046	1.58395	1.57197	1.52318	1.32647	0.86399	0.605259	0.472353	0.31545	0.182867	0.0772426	-0.0547795	-0.637745	-1.05083	-1.2443	-1.42852	-1.55468	-1.68228	-1.88459	-2.12343	-2.34612	-2.58072	-2.80461	-3.05264	-3.27786
246	0.426909	0.415376	0.399712	0.341792	0.19656	-0.0859125	-0.27349	-0.39979	-0.554981	-0.675221	-0.779946	-0.926568	-1.28666	-1.71153	-1.96857	-2.22429	-2.41841	-2.58428	-2.79855	-3.01306	-3.28321	-3.49948	-3.6877	-3.86474	-3.98442
247	1.95991	1.9492	1.92961	1.86123	1.70454	1.34765	1.07297	0.875905	0.722625	0.638253	0.565373	0.461523	0.152858	-0.35453	-0.652191	-0.926847	-1.13916	-1.29224	-1.50539	-1.75173	-1.97982	-2.23571	-2.50663	-2.76192	-3.02274
248	1.43508	1.42388	1.40684	1.32809	1.19057	0.892792	0.639178	0.473039	0.320859	0.225386	0.124825	0.00662038	-0.213786	-0.532155	-0.753892	-0.981549	-1.20071	-1.42263	-1.60513	-1.83259	-2.05271	-2.30757	-2.55053	-2.79716	-3.05803
249	1.26623	1.25754	1.24425	1.19717	1.02839	0.682716	0.487181	0.342053	0.175725	0.045474	-0.111891	-0.432185	-0.624071	-0.884713	-1.09811	-1.30631	-1.48031	-1.67036	-1.88144	-2.07958	-2.29332	-2.50793	-2.72425	-2.95456	-3.19898
250	0.520791	0.516856	0.510461	0.494076	0.259047	-0.318189	-0.444976	-0.555836	-0.68368	-0.792817	-0.913956	-1.13039	-1.33943	-1.55158	-1.72442	-1.92678	-2.10492	-2.27773	-2.48782	-2.6883	-2.84545	-3.02053	-3.19142	-3.42095	-3.61719
251	0.544298	0.537659	0.522507	0.479683	0.272837	-0.222271	-0.484466	-0.663882	-0.851277	-0.987142	-1.08912	-1.27369	-1.60895	-1.84454	-2.10243	-2.35131	-2.4697	-2.54267	-2.71554	-2.97101	-2.9746	-3.28128	-3.52327	-3.7685	-3.97607
252	2.25975	2.2524	2.23678	2.09767	1.96889	1.58041	0.807463	0.415359	0.0878693	-0.255236	-0.498443	-0.638205	-0.753179	-0.901056	-1.05779	-1.22368	-1.39661	-1.57169	-1.74899	-1.94248	-2.14389	-2.37221	-2.62651	-2.90095	-3.16451
253	2.27398	2.26379	2.24476	2.14734	1.99349	1.61044	1.0914	0.772999	0.49301	0.16184	-0.14683	-0.309869	-0.425311	-0.574741	-0.734415	-0.913183	-1.09989	-1.28651	-1.48379	-1.69424	-1.90976	-2.14634	-2.39801	-2.6689	-2.93984
254	1.95687	1.94565	1.92427	1.81568	1.67766	1.32296	0.794429	0.456046	0.167339	-0.166452	-0.471206	-0.642815	-0.751009	-0.874542	-0.999679	-1.15661	-1.3348	-1.52154	-1.71732	-1.92829	-2.14594	-2.37944	-2.6203	-2.87761	-3.13934
255	1.28527	1.27568	1.25755	1.14647	1.00305	0.640548	0.0805245	-0.230485	-0.528862	-0.859064	-1.15396	-1.31797	-1.43794	-1.58113	-1.74325	-1.94485	-2.15877	-2.35132	-2.54019	-2.73286	-2.93746	-3.14703	-3.36243	-3.58169	-3.77098
256	1.98224	1.97132	1.94842	1.80156	1.70389	1.45181	0.823962	0.485395	0.159884	-0.183842	-0.478859	-0.642918	-0.783415	-0.959339	-1.15168	-1.39111	-1.65005	-1.88197	-2.08327	-2.27841	-2.47842	-2.70157	-2.94607	-3.18909	-3.42051
257	1.1778	1.17038	1.15726	1.09943	0.893643	0.380732	-0.0612897	-0.327057	-0.519427	-0.740863	-0.982555	-1.21385	-1.4164	-1.60271	-1.79007	-1.96674	-2.11882	-2.2678	-2.43158	-2.60938	-2.78865	-2.9859	-3.18991	-3.40202	-3.59472
258	1.26535	1.25698	1.24168	1.17345	0.999075	0.600814	0.271991	0.102435	-0.0366457	-0.277633	-0.4856	-0.676999	-0.910716	-1.15807	-1.39252	-1.61077	-1.79194	-1.96456	-2.13844	-2.33035	-2.53955	-2.74506	-2.96404	-3.20016	-3.42537
259	1.56279	1.55084	1.52962	1.45018	1.31437	1.02102	0.726894	0.563285	0.417631	0.127978	-0.0914022	-0.273724	-0.520102	-0.8257	-1.15582	-1.43559	-1.65042	-1.86278	-2.09586	-2.34818	-2.59977	-2.8561	-3.12081	-3.38176	-3.62473
260	1.38797	1.38262	1.37081	1.31137	1.14267	0.779	0.560634	0.4982	0.455221	0.403991	0.269234	-0.11636	-0.414259	-0.656752	-0.936271	-1.19509	-1.41917	-1.58367	-1.71977	-1.82644	-2.01071	-2.36195	-2.66089	-2.89367	-3.13657
261	0.581756	0.566	0.538634	0.448501	0.346828	0.147435	-0.146632	-0.320984	-0.46286	-0.618053	-0.75264	-0.888143	-1.04357	-1.22825	-1.45271	-1.67047	-1.85538	-2.03788	-2.21206	-2.40444	-2.59176	-2.89929	-3.21674	-3.47807	-3.73
262	1.34487	1.33458	1.31465	1.21284	1.0935	0.833632	0.477751	0.320126	0.186956	-0.00397471	-0.174304	-0.320675	-0.517867	-0.779495	-1.05967	-1.26489	-1.41969	-1.56073	-1.72572	-1.93165	-2.16476	-2.39985	-2.66621	-2.93602	-3.1984
263	2.11988	2.10954	2.08693	1.99472	1.84138	1.46943	0.958323	0.68386	0.495275	0.174206	-0.142835	-0.380857	-0.599962	-0.841115	-1.0969	-1.30062	-1.44752	-1.59018	-1.78544	-2.02695	-2.26236	-2.49935	-2.75343	-3.00326	-3.24309
264	1.71749	1.70735	1.6852	1.59028	1.43605	1.05985	0.504019	0.195518	-0.0255721	-0.360173	-0.686959	-0.977408	-1.20716	-1.41852	-1.65458	-1.84935	-2.00218	-2.154	-2.34282	-2.57898	-2.80478	-3.02537	-3.2446	-3.47713	-3.70305
265	1.72454	1.71811	1.70836	1.64989	1.44851	0.925263	0.583514	0.39551	0.251575	0.133978	0.000591572	-0.111813	-0.385395	-0.791733	-0.951741	-1.14824	-1.34568	-1.52641	-1.7332	-1.97935	-2.2333	-2.48569	-2.75803	-3.03492	-3.30556
266	1.79651	1.78796	1.77258	1.68575	1.50928	1.055	0.454399	0.123705	-0.10259	-0.313664	-0.476552	-0.624916	-0.755451	-0.910682	-1.02306	-1.14079	-1.27914	-1.4457	-1.63613	-1.85547	-2.09503	-2.35046	-2.61204	-2.87712	-3.1426
267	1.41816	1.41211	1.39998	1.33524	1.13501	0.591051	0.150937	-0.0674921	-0.216466	-0.398546	-0.572352	-0.715814	-0.86964	-1.04842	-1.15622	-1.27412	-1.40333	-1.54279	-1.70491	-1.92952	-2.17314	-2.42504	-2.67522	-2.91886	-3.16549
268	1.20161	1.19359	1.17962	1.11577	0.9205	0.422439	0.00279856	-0.233784	-0.37893	-0.532961	-0.685352	-0.837414	-0.99246	-1.22956	-1.38136	-1.51567	-1.65846	-1.79251	-1.86934	-2.08832	-2.4021	-2.6543	-2.87049	-3.11636	-3.36416
269	0.590635	0.580402	0.565288	0.497035	0.314144	-0.113109	-0.509841	-0.75663	-0.942993	-1.15838	-1.33271	-1.4737	-1.58621	-1.71614	-1.84294	-1.95747	-2.07004	-2.16029	-2.22641	-2.46654	-2.80401	-3.06787	-3.28087	-3.53102	-3.76686
270	2.23403	2.22494	2.20587	2.11142	1.95669	1.55453	1.07684	0.823371	0.586515	0.215938	-0.101123	-0.360863	-0.590152	-0.791025	-1.00281	-1.2253	-1.42295	-1.62079	-1.83446	-2.04943	-2.26048	-2.48216	-2.72602	-2.97326	-3.21831
271	1.87695	1.86663	1.84622	1.75306	1.59559	1.19061	0.677319	0.36806	0.128748	-0.286454	-0.595664	-0.826467	-1.04068	-1.21539	-1.37854	-1.5345	-1.6764	-1.81674	-1.98057	-2.15823	-2.33941	-2.53433	-2.76937	-3.01333	-3.2559
272	1.17027	1.16267	1.14814	1.06198	0.910214	0.545742	0.205909	0.0279669	-0.170071	-0.402312	-0.626291	-0.755869	-0.858167	-0.982462	-1.18533	-1.38813	-1.58513	-1.74232	-1.87331	-1.99821	-2.12924	-2.28047	-2.56994	-2.95639	-3.29825
273	1.11165	1.10653	1.09728	1.05889	0.848294	0.345248	0.107104	-0.0190473	-0.161379	-0.316127	-0.515383	-0.652829	-0.757774	-0.877287	-1.04998	-1.23107	-1.40758	-1.55798	-1.69141	-1.87547	-2.15307	-2.42416	-2.6876	-2.9524	-3.20694
274	0.91643	0.911801	0.902666	0.865671	0.646095	0.0905686	-0.151106	-0.280448	-0.422185	-0.571891	-0.702698	-0.785685	-0.882654	-0.988622	-1.15123	-1.31059	-1.45762	-1.58979	-1.70706	-1.86956	-2.14053	-2.38867	-2.62026	-2.84913	-3.08656
275	1.02001	1.01436	1.004	0.966864	0.760304	0.288792	0.0713442	-0.0439661	-0.138902	-0.281157	-0.381812	-0.404325	-0.514294	-0.676083	-1.00928	-1.29522	-1.50979	-1.66842	-1.8169	-2.0064	-2.26339	-2.51309	-2.74683	-2.97545	-3.2127
276	0.372186	0.365648	0.350934	0.270889	0.114245	-0.213444	-0.577072	-0.715489	-0.850852	-1.00254	-1.1642	-1.26923	-1.35212	-1.50003	-1.74585	-2.00198	-2.20875	-2.39552	-2.5575	-2.73952	-2.95485	-3.2262	-3.46343	-3.63975	-3.79131
277	2.48241	2.47637	2.45956	2.36386	2.20238	1.82998	1.23436	1.01027	0.832821	0.620089	0.34124	0.169264	0.0912852	-0.0609256	-0.436874	-0.723093	-0.875724	-1.09914	-1.32404	-1.5914	-1.84351	-2.10412	-2.34914	-2.60698	-2.85878
278	1.77784	1.76997	1.74878	1.64515	1.50646	1.20407	0.666882	0.463135	0.313831	0.177844	-0.0235833	-0.310218	-0.375863	-0.46938	-0.67455	-0.948683	-1.12051	-1.29889	-1.47196	-1.65071	-1.87276	-2.11883	-2.40841	-2.6854	-2.9598
279	1.74936	1.74448	1.73324	1.65646	1.48323	1.05698	0.668824	0.523163	0.375869	0.243469	-0.00216161	-0.191098	-0.258689	-0.397135	-0.68353	-0.940676	-1.11434	-1.27274	-1.38245	-1.45701	-1.67479	-2.03806	-2.4176	-2.69263	-2.96754
280	1.76513	1.75149	1.72481	1.60446	1.48782	1.18929	0.651134	0.258151	-0.0685468	-0.352991	-0.560884	-0.686582	-0.776954	-0.88654	-1.02418	-1.18874	-1.35808	-1.5295	-1.72326	-1.93228	-2.16482	-2.41912	-2.70189	-2.96852	-3.23319
281	1.80223	1.79135	1.77	1.6293	1.51823	1.20063	0.555131	0.160754	-0.185751	-0.526675	-0.790921	-0.938166	-1.04855	-1.16955	-1.31342	-1.49178	-1.68131	-1.87027	-2.06174	-2.25837	-2.48169	-2.71925	-2.98395	-3.23103	-3.47227
282	2.41294	2.40749	2.39728	2.32832	2.12613	1.58043	1.05982	0.776702	0.431758	0.145506	-0.12916	-0.300355	-0.399165	-0.595171	-0.835901	-1.00517	-1.23615	-1.53866	-1.71539	-1.85417	-2.05907	-2.34915	-2.6101	-2.87393	-3.13615
283	2.56373	2.55418	2.53574	2.42961	2.28157	1.91097	1.33837	1.02067	0.712012	0.32431	0.0667437	-0.0690667	-0.172019	-0.326706	-0.567662	-0.862694	-1.17251	-1.45008	-1.67589	-1.88448	-2.09267	-2.34493	-2.60912	-2.88488	-3.14846
284	2.22392	2.21311	2.19339	2.09022	1.94077	1.55305	0.991189	0.638885	0.404391	0.0615513	-0.290157	-0.525132	-0.726595	-0.892922	-1.05965	-1.21533	-1.34656	-1.48321	-1.63845	-1.81047	-1.99988	-2.2154	-2.44474	-2.69806	-2.96979
285	1.85354	1.84085	1.81976	1.70999	1.58026	1.25435	0.782182	0.516805	0.317963	0.0305998	-0.214444	-0.375375	-0.563617	-0.812801	-1.07259	-1.29193	-1.46383	-1.62811	-1.81755	-2.02311	-2.24517	-2.4853	-2.74145	-2.99801	-3.23745
286	2.22717	2.2145	2.19198	2.07276	1.94522	1.59802	1.02687	0.664149	0.387035	0.0496957	-0.27329	-0.513303	-0.707723	-0.876688	-1.04691	-1.21425	-1.36571	-1.52528	-1.7024	-1.90193	-2.11088	-2.333	-2.57321	-2.83368	-3.07494
287	1.80972	1.79577	1.76877	1.63429	1.52908	1.23004	0.636329	0.282559	-0.00238424	-0.275165	-0.527864	-0.727956	-0.897303	-1.06767	-1.23512	-1.40095	-1.56393	-1.71721	-1.88913	-2.08886	-2.30075	-2.51911	-2.75401	-3.00855	-3.24692
288	2.06467	2.05287	2.03022	1.91964	1.78752	1.44496	0.92892	0.645754	0.448084	0.141137	-0.165665	-0.369217	-0.586423	-0.845843	-1.11336	-1.34625	-1.53652	-1.71692	-1.93217	-2.17019	-2.41596	-2.65238	-2.91455	-3.16728	-3.40522
289	2.31358	2.30175	2.27825	2.17007	2.02768	1.64995	1.04625	0.658366	0.406991	-0.00353664	-0.459025	-0.764491	-1.04239	-1.28044	-1.49529	-1.6806	-1.8291	-1.97324	-2.15329	-2.41399	-2.67503	-2.90608	-3.13226	-3.37636	-3.58733
290	0.554353	0.541813	0.516953	0.426927	0.313142	0.0911809	-0.223282	-0.366341	-0.474193	-0.592362	-0.705585	-0.825024	-0.953829	-1.16058	-1.45737	-1.76756	-2.04231	-2.2226	-2.38521	-2.58619	-2.83073	-3.13554	-3.41545	-3.65627	-3.87388
291	0.885517	0.872839	0.844773	0.720578	0.63536	0.435799	0.0192237	-0.162722	-0.28526	-0.413892	-0.624793	-0.863525	-1.02492	-1.20681	-1.46	-1.71777	-1.94916	-2.12957	-2.29895	-2.50821	-2.7289	-2.97311	-3.2376	-3.48554	-3.71009
292	1.03918	1.02658	0.999707	0.875732	0.772805	0.534163	0.0363295	-0.196633	-0.364399	-0.541777	-0.729722	-0.919779	-1.05524	-1.24303	-1.50156	-1.72985	-1.93223	-2.09301	-2.26342	-2.49325	-2.72276	-2.96026	-3.21441	-3.47178	-3.69086
293	1.00321	0.996528	0.985182	0.931771	0.728499	0.224414	-0.116376	-0.289096	-0.427666	-0.552944	-0.680745	-0.822692	-0.921104	-1.04274	-1.14932	-1.25888	-1.35064	-1.42864	-1.56585	-1.89609	-2.26223	-2.56338	-2.86082	-3.14777	-3.41376
294	1.95411	1.94463	1.92724	1.83211	1.67389	1.2923	0.752526	0.469986	0.273493	0.102767	-0.0495616	-0.20811	-0.315946	-0.419787	-0.551804	-0.702494	-0.852786	-1.07898	-1.30479	-1.61679	-1.95144	-2.2432	-2.54207	-2.83496	-3.12661
295	1.28783	1.27903	1.26208	1.17508	1.0114	0.614992	0.143114	-0.0933903	-0.262966	-0.445401	-0.610551	-0.770127	-0.857046	-0.948021	-1.09938	-1.27042	-1.43418	-1.73198	-2.00338	-2.2308	-2.48042	-2.7508	-3.01792	-3.27758	-3.5224
296	1.40895	1.40395	1.39544	1.35235	1.15326	0.702208	0.49704	0.386491	0.23791	-0.0123391	-0.232611	-0.359389	-0.449144	-0.581071	-0.736597	-0.900302	-1.07218	-1.30075	-1.53615	-1.75287	-1.98217	-2.24722	-2.56127	-2.8431	-3.13459
297	0.835568	0.83021	0.820632	0.7725	0.602036	0.252229	0.0758427	-0.0103848	-0.151174	-0.361803	-0.538635	-0.642817	-0.729177	-0.86142	-1.04764	-1.22102	-1.38373	-1.57165	-1.79041	-2.02467	-2.27688	-2.54424	-2.82942	-3.09022	-3.34741
298	1.03189	1.02861	1.02234	0.987774	0.777125	0.274464	0.0770922	-0.00608659	-0.111687	-0.261089	-0.465569	-0.691623	-0.74274	-0.872814	-1.11726	-1.41906	-1.58239	-1.7033	-1.7771	-1.87751	-2.1097	-2.51694	-2.8543	-3.08634	-3.33313
299	1.54942	1.55283	1.5543	1.52576	1.3621	1.02051	0.896141	0.871213	0.858672	0.848758	0.612508	0.311891	0.183083	-0.111165	-0.541474	-0.908167	-1.302	-1.58966	-1.76212	-1.87238	-2.0248	-2.29241	-2.60223	-2.89047	-3.14836
300	1.94633	1.94232	1.9321	1.86327	1.67794	1.21271	0.8274	0.701676	0.569514	0.446363	0.181024	-0.0125093	-0.0991971	-0.308104	-0.736976	-1.07424	-1.3696	-1.59669	-1.74974	-1.89529	-2.0974	-2.37844	-2.64845	-2.88935	-3.14911
301	1.39307	1.38273	1.36378	1.29062	1.14253	0.816633	0.533761	0.389629	0.304028	0.19309	0.0280716	-0.135435	-0.598869	-1.13329	-1.29655	-1.47686	-1.69761	-1.916	-2.13453	-2.35334	-2.57327	-2.8093	-3.04046	-3.26805	-3.49504
302	1.96004	1.94956	1.92966	1.83807	1.68756	1.31004	0.885739	0.638281	0.511573	0.481278	0.413547	0.338915	0.0674328	-0.610308	-0.801769	-0.968742	-1.22697	-1.45	-1.66549	-1.89062	-2.11513	-2.34994	-2.59702	-2.85577	-3.11374
303	1.20492	1.19303	1.17105	1.07801	0.944211	0.622379	0.259149	0.0360169	-0.0858958	-0.153126	-0.271597	-0.368052	-0.647993	-1.24289	-1.42492	-1.56813	-1.78015	-1.98741	-2.19336	-2.40658	-2.62425	-2.84457	-3.07771	-3.31667	-3.54639
304	2.24394	2.23276	2.21185	2.11711	1.97079	1.59771	1.15694	0.880203	0.721901	0.628556	0.513588	0.423483	0.146086	-0.4688	-0.766763	-0.991388	-1.22854	-1.46097	-1.67752	-1.88037	-2.08119	-2.29777	-2.53861	-2.78992	-3.03586
305	1.40914	1.39495	1.37049	1.27501	1.14899	0.858089	0.484275	0.226303	0.0459417	-0.0627236	-0.161451	-0.265099	-0.459248	-0.804172	-1.01259	-1.19474	-1.38238	-1.56003	-1.73675	-1.92038	-2.10088	-2.31662	-2.56808	-2.82479	-3.07971
306	1.98526	1.97396	1.95339	1.8583	1.71176	1.34745	0.895876	0.599306	0.407659	0.30016	0.172217	0.07799	-0.146319	-0.770795	-1.03291	-1.23345	-1.49398	-1.71323	-1.92149	-2.12293	-2.33058	-2.53937	-2.77843	-3.03153	-3.27959
307	1.64663	1.63701	1.62011	1.54193	1.37589	0.958817	0.583158	0.336785	0.104336	-0.0960121	-0.252554	-0.363943	-0.526833	-0.778093	-1.03856	-1.29845	-1.55298	-1.81796	-2.08585	-2.35097	-2.6113	-2.87066	-3.12447	-3.36223	-3.59114
308	1.14379	1.13313	1.11326	1.04693	0.877376	0.493063	0.13677	-0.0767322	-0.220887	-0.315572	-0.389566	-0.454202	-0.65285	-1.09362	-1.5196	-1.77402	-2.004	-2.24392	-2.49595	-2.74313	-2.9911	-3.21369	-3.42681	-3.62792	-3.80366
309	0.905675	0.894874	0.877009	0.837539	0.668207	0.341992	0.148418	-0.00355197	-0.204762	-0.350123	-0.364582	-0.379889	-0.453638	-0.767899	-1.09546	-1.3046	-1.5822	-1.83816	-2.09574	-2.35169	-2.60698	-2.85392	-3.08388	-3.30169	-3.51516
310	0.769512	0.759618	0.743551	0.712912	0.510179	0.0878739	-0.1549	-0.326429	-0.46421	-0.523123	-0.515597	-0.549292	-0.626217	-1.0621	-1.4909	-1.69509	-1.91232	-2.15135	-2.41664	-2.66957	-2.91697	-3.14969	-3.36669	-3.56023	-3.74557
311	1.94801	1.9329	1.90251	1.8173	1.69176	1.4304	1.05526	0.803357	0.607331	0.486864	0.445606	0.379927	0.284229	-0.118608	-0.450077	-0.635108	-0.831141	-1.05872	-1.27799	-1.53931	-1.79907	-2.03109	-2.24803	-2.48499	-2.73135
312	1.63994	1.62491	1.59977	1.53945	1.42281	1.20732	0.986873	0.83258	0.70876	0.621629	0.555971	0.492079	0.400799	0.0810822	-0.272561	-0.483174	-0.684931	-0.889052	-1.09145	-1.36419	-1.64896	-1.90863	-2.14276	-2.36355	-2.59637
313	1.91139	1.90148	1.88388	1.8132	1.63099	1.20081	0.771282	0.467617	0.222254	0.0512899	-0.0830364	-0.196762	-0.412506	-0.756392	-0.992544	-1.19655	-1.42804	-1.72399	-2.00175	-2.243	-2.47075	-2.7141	-2.95322	-3.18956	-3.41577
314	0.9421	0.929223	0.904955	0.815697	0.692549	0.416889	0.100402	-0.0831162	-0.222242	-0.311523	-0.394295	-0.487543	-0.687387	-1.02455	-1.24824	-1.44505	-1.70523	-2.07164	-2.43051	-2.72911	-2.99924	-3.25648	-3.50367	-3.72783	-3.91746
315	0.888021	0.876483	0.85352	0.76045	0.623346	0.307166	-0.0878866	-0.309531	-0.461585	-0.56655	-0.663994	-0.759864	-0.975248	-1.34554	-1.59421	-1.85563	-2.20402	-2.57891	-2.90374	-3.16131	-3.39831	-3.61916	-3.81029	-3.97102	-4.08592
316	2.05958	2.0454	2.02357	1.94106	1.7968	1.4705	1.10642	0.867875	0.796277	0.783424	0.708864	0.641064	0.366822	-0.339858	-0.664876	-0.903228	-1.19714	-1.45714	-1.67697	-1.88915	-2.11073	-2.33033	-2.56311	-2.82183	-3.07981
317	1.49153	1.48167	1.46449	1.39195	1.22255	0.807217	0.458498	0.248708	0.152969	0.0832998	-0.0265798	-0.153845	-0.508122	-0.990495	-1.16021	-1.3308	-1.55196	-1.76842	-1.98128	-2.20709	-2.42582	-2.65024	-2.88154	-3.11698	-3.36
318	2.16409	2.15298	2.13383	2.04247	1.88853	1.49604	1.05049	0.738924	0.582972	0.490459	0.358571	0.268875	-0.0328698	-0.665278	-0.859083	-1.02992	-1.34111	-1.59163	-1.80565	-2.02721	-2.24883	-2.47487	-2.7222	-2.96203	-3.21168
319	1.58056	1.57043	1.55238	1.46591	1.31708	0.95722	0.600318	0.423896	0.395284	0.368341	0.268102	0.183905	-0.232113	-1.02171	-1.21929	-1.38916	-1.67983	-1.94823	-2.17318	-2.39314	-2.60908	-2.83102	-3.0538	-3.27215	-3.48821
320	0.699915	0.686597	0.662127	0.566174	0.451318	0.174381	-0.141984	-0.315027	-0.403491	-0.426704	-0.496268	-0.579335	-0.822128	-1.55255	-1.87973	-2.11608	-2.51193	-2.80358	-3.04812	-3.27398	-3.49269	-3.6883	-3.86646	-4.01289	-4.12189
321	1.83028	1.81798	1.79634	1.72211	1.56513	1.21157	0.837862	0.604857	0.497147	0.462167	0.371698	0.291583	0.0407688	-0.692471	-1.0583	-1.32781	-1.62007	-1.85499	-2.07921	-2.29684	-2.52499	-2.74628	-2.97396	-3.22405	-3.4674
322	1.39785	1.38746	1.36771	1.28581	1.12937	0.761637	0.370407	0.13374	-0.0326746	-0.15189	-0.271101	-0.380281	-0.596513	-0.928484	-1.14354	-1.32049	-1.50266	-1.70025	-1.89881	-2.1061	-2.33028	-2.55879	-2.79612	-3.03465	-3.28581
323	1.85047	1.84135	1.82244	1.73791	1.57156	1.17274	0.678864	0.395125	0.173253	0.0357706	-0.0556373	-0.146234	-0.298408	-0.624486	-0.877624	-1.06076	-1.26258	-1.48214	-1.69485	-1.91459	-2.14021	-2.37094	-2.60737	-2.85778	-3.12348
324	1.03385	1.01612	0.981092	0.907963	0.763555	0.481154	0.0370953	-0.297916	-0.535658	-0.650365	-0.659093	-0.691756	-0.772836	-1.16165	-1.51453	-1.72708	-1.98392	-2.24558	-2.49973	-2.73664	-2.96652	-3.18543	-3.40385	-3.60038	-3.78368
325	-0.0574515	-0.0712094	-0.0938838	-0.149827	-0.257931	-0.445611	-0.627561	-0.758052	-0.867637	-0.926166	-0.960781	-1.01188	-1.12664	-1.55411	-1.95726	-2.22576	-2.47113	-2.7278	-3.03393	-3.33374	-3.61222	-3.81913	-3.96227	-4.06442	-4.1329
326	1.13323	1.12133	1.09884	1.01324	0.865588	0.531517	0.132845	-0.122984	-0.327994	-0.488867	-0.626973	-0.74645	-0.961644	-1.23848	-1.45195	-1.62965	-1.78435	-1.97139	-2.2003	-2.4353	-2.66292	-2.92263	-3.19371	-3.45375	-3.68986
327	0.826976	0.818867	0.801853	0.72601	0.546125	0.092	-0.368518	-0.623794	-0.793943	-0.92341	-1.05256	-1.18445	-1.44171	-1.76457	-2.02755	-2.28732	-2.54058	-2.79883	-3.06981	-3.30638	-3.52201	-3.745	-3.93657	-4.08726	-4.19842
328	0.267894	0.257982	0.240708	0.186199	0.0108931	-0.361745	-0.642259	-0.806124	-0.859593	-0.850718	-0.923353	-1.00006	-1.25373	-2.12187	-2.50488	-2.79957	-3.19074	-3.46048	-3.70227	-3.88746	-4.02997	-4.13444	-4.21191	-4.2725	-4.30643
329	0.487995	0.47518	0.450861	0.366208	0.237914	-0.0476624	-0.362765	-0.538989	-0.625118	-0.637642	-0.70753	-0.787732	-1.01206	-1.7097	-2.07556	-2.37749	-2.7573	-3.04547	-3.32588	-3.57341	-3.76043	-3.93798	-4.06744	-4.16693	-4.23202
330	1.45165	1.44178	1.42368	1.34123	1.18447	0.801125	0.432281	0.209935	0.0196157	-0.132143	-0.291914	-0.46418	-0.662626	-0.880824	-1.06973	-1.28848	-1.52149	-1.74284	-1.95909	-2.17666	-2.40011	-2.64128	-2.89389	-3.154	-3.40026
331	0.833853	0.82075	0.798432	0.727904	0.600316	0.348262	0.105098	-0.0393062	-0.131834	-0.195284	-0.285956	-0.422152	-0.673565	-1.0213	-1.28036	-1.54571	-1.80928	-2.05076	-2.28377	-2.50651	-2.73545	-2.97658	-3.22605	-3.47138	-3.7007
332	0.875608	0.862923	0.842467	0.76956	0.647819	0.407122	0.182014	0.0596406	-0.00205014	-0.0344341	-0.100549	-0.207349	-0.464137	-0.884626	-1.15188	-1.40051	-1.66724	-1.92714	-2.1671	-2.40247	-2.64496	-2.87878	-3.11671	-3.35616	-3.58785
333	-1.87276	-1.8754	-1.87867	-1.89064	-2.16161	-3.01377	-3.18394	-3.30305	-3.34878	-3.32003	-3.33378	-3.37996	-3.5089	-3.97592	-4.14005	-4.22303	-4.28109	-4.31392	-4.33762	-4.35398	-4.3429	-4.37406	-4.38476	-4.38347	-4.39303
334	0.87587	0.867604	0.852735	0.798963	0.606187	0.154318	-0.173873	-0.362465	-0.490916	-0.56478	-0.642809	-0.728179	-0.885311	-1.20207	-1.48728	-1.71127	-1.91466	-2.16638	-2.42958	-2.68027	-2.93313	-3.17562	-3.41247	-3.64093	-3.84671
335	0.585209	0.572941	0.554784	0.497577	0.353092	0.0655189	-0.141685	-0.292769	-0.415395	-0.480435	-0.531035	-0.58604	-0.716199	-0.980261	-1.19079	-1.3882	-1.5833	-1.80486	-2.06344	-2.35295	-2.68001	-3.02553	-3.31005	-3.56646	-3.79995
336	1.58351	1.57435	1.55813	1.48924	1.30465	0.844064	0.423557	0.117564	-0.108511	-0.222403	-0.300902	-0.369963	-0.503153	-0.79548	-0.997738	-1.1583	-1.31007	-1.48072	-1.69044	-1.93662	-2.24953	-2.56717	-2.83371	-3.07058	-3.32682
337	2.1533	2.14294	2.12374	2.0513	1.87482	1.4532	0.993389	0.687874	0.448285	0.284067	0.199781	0.150935	0.0579433	-0.191355	-0.413783	-0.600147	-0.78839	-0.999329	-1.24138	-1.53116	-1.87961	-2.21196	-2.48576	-2.74009	-3.02277
338	2.30402	2.29273	2.26779	2.19916	2.03405	1.6781	1.25633	0.99742	0.79008	0.637604	0.653278	0.708997	0.685359	0.467068	-0.0482992	-0.318391	-0.611068	-0.965658	-1.23993	-1.50282	-1.77134	-2.02539	-2.24643	-2.47775	-2.72505
339	1.95536	1.94357	1.91867	1.85395	1.68111	1.3038	0.873574	0.584187	0.379749	0.246572	0.214762	0.181318	0.0807397	-0.254959	-0.756414	-0.993392	-1.24149	-1.50325	-1.71912	-1.95076	-2.19135	-2.42552	-2.63796	-2.84022	-3.04484

## Sheet: Fig_2D_Top
Noise distribution - WAKE
MTL
Exponent	-6.05356	-6.02344	-5.99332	-5.9632	-5.93308	-5.90297	-5.87285	-5.84273	-5.81261	-5.7825	-5.75238	-5.72226	-5.69214	-5.66203	-5.63191	-5.60179	-5.57167	-5.54155	-5.51144	-5.48132	-5.4512	-5.42108	-5.39097	-5.36085	-5.33073	-5.30061	-5.27049	-5.24038	-5.21026	-5.18014	-5.15002	-5.11991	-5.08979	-5.05967	-5.02955	-4.99943	-4.96932	-4.9392	-4.90908	-4.87896	-4.84885	-4.81873	-4.78861	-4.75849	-4.72837	-4.69826	-4.66814	-4.63802	-4.6079
nSegments	0.0121951	0	0	0	0	0	0	0.0243902	0	0	0	0.0121951	0	0	0.0243902	0	0	0	0.0121951	0	0.0121951	0.0121951	0	0	0	0	0.0365854	0	0	0.0243902	0	0	0	0.0243902	0.0243902	0.0243902	0	0.0365854	0.0243902	0.0609756	0.0487805	0.0731707	0.0609756	0.097561	0.0853659	0.0487805	0.109756	0.170732	0.158537
LPFC
Exponent	-8.79223	-8.74817	-8.70412	-8.66006	-8.61601	-8.57195	-8.5279	-8.48384	-8.43979	-8.39573	-8.35168	-8.30762	-8.26357	-8.21951	-8.17546	-8.1314	-8.08735	-8.04329	-7.99924	-7.95518	-7.91113	-7.86707	-7.82302	-7.77896	-7.73491	-7.69085	-7.6468	-7.60274	-7.55869	-7.51463	-7.47058	-7.42652	-7.38247	-7.33841	-7.29436	-7.2503	-7.20625	-7.16219	-7.11814	-7.07408	-7.03003	-6.98597	-6.94191	-6.89786	-6.8538	-6.80975	-6.76569	-6.72164	-6.67758
nSegments	0.00294985	0	0	0	0	0	0	0.00294985	0	0.0147493	0.00294985	0.00294985	0	0	0	0.00884956	0.00589971	0	0.00589971	0.00884956	0.00884956	0	0.020649	0.0147493	0.00294985	0.0147493	0.00589971	0.0147493	0.0235988	0.0324484	0.0147493	0.020649	0.0176991	0.020649	0.0265487	0.0294985	0.0353982	0.0471976	0.0619469	0.0412979	0.0530973	0.0943953	0.0442478	0.0589971	0.079646	0.0678466	0.0766962	0.0648968	0.103245
[truncated: 151 more columns]

## Sheet: Fig_2D_Bottom
Noise distribution - SWS
MTL
Exponent	-5.51297	-5.48609	-5.4592	-5.43232	-5.40544	-5.37855	-5.35167	-5.32478	-5.2979	-5.27101	-5.24413	-5.21724	-5.19036	-5.16347	-5.13659	-5.10971	-5.08282	-5.05594	-5.02905	-5.00217	-4.97528	-4.9484	-4.92151	-4.89463	-4.86774	-4.84086	-4.81398	-4.78709	-4.76021	-4.73332	-4.70644	-4.67955	-4.65267	-4.62578	-4.5989	-4.57201	-4.54513	-4.51825	-4.49136	-4.46448	-4.43759	-4.41071	-4.38382	-4.35694	-4.33005	-4.30317	-4.27628	-4.2494	-4.22252
nSegments	0.0121951	0	0	0	0	0	0	0.0121951	0	0	0.0121951	0.0121951	0	0.0121951	0	0	0.0365854	0.0121951	0	0.0121951	0.0121951	0.0243902	0	0.0243902	0.0243902	0.0243902	0	0.0365854	0.0243902	0	0.0121951	0.0121951	0.0243902	0.0121951	0.0243902	0.0243902	0.0243902	0.0365854	0.0365854	0.0853659	0.0365854	0.0731707	0.0365854	0.0731707	0.121951	0.0487805	0.109756	0.0853659	0.097561
LPFC
Exponent	-6.50166	-6.46959	-6.43752	-6.40545	-6.37338	-6.3413	-6.30923	-6.27716	-6.24509	-6.21302	-6.18095	-6.14888	-6.11681	-6.08474	-6.05267	-6.0206	-5.98853	-5.95646	-5.92438	-5.89231	-5.86024	-5.82817	-5.7961	-5.76403	-5.73196	-5.69989	-5.66782	-5.63575	-5.60368	-5.57161	-5.53954	-5.50747	-5.47539	-5.44332	-5.41125	-5.37918	-5.34711	-5.31504	-5.28297	-5.2509	-5.21883	-5.18676	-5.15469	-5.12262	-5.09055	-5.05847	-5.0264	-4.99433	-4.96226
nSegments	0.00294985	0	0	0	0	0	0	0	0	0.00294985	0	0	0	0	0	0	0	0	0	0	0.00294985	0	0	0	0.00589971	0.0117994	0.00294985	0.00294985	0.00294985	0.00884956	0.00294985	0.00589971	0.00294985	0.0117994	0.00589971	0.00589971	0.0235988	0.00884956	0.00294985	0.0176991	0.0147493	0.0147493	0.0176991	0.020649	0.0147493	0.0265487	0.0294985	0.0324484	0.0294985
[truncated: 151 more columns]

[truncated: 31 more sheets: Fig_2E_Top_Left, Fig_2E_Top_Right, Fig_2E_Bottom_Left, Fig_2E_Bottom_Right, Fig_2F, Fig_2G, Fig_3A, Fig_3C, Fig_3D_Top, Fig_3D_Middle, Fig_3D_Bottom, Fig_3E_Top, Fig_3E_Bottom, Fig_3G, Fig_3H_Top, Fig_3H_Middle, Fig_3H_Bottom, Fig_3I_Top, Fig_3I_Bottom, Fig_S1 …]
